# Supplementary material for: Changing epidemiology of cirrhosis from 2010 to 2019: results from the Global Burden Disease study 2019
Source: Ann Med. 2023 Aug 30;55(2):2252326. doi: 10.1080/07853890.2023.2252326 (PMC10469427; doi:10.1080/07853890.2023.2252326)
Supplement: Supplemental Material [file IANN_A_2252326_SM9767.zip]

Archive with 3 entries (3 files):
- Appendix 1_3.xlsx
- Appendix 4_6.xlsx
- Supplementary Material.docx
