# Supplementary material for: Changing epidemiology of cirrhosis from 2010 to 2019: results from the Global Burden Disease study 2019
Source: Ann Med. 2023 Aug 30;55(2):2252326. doi: 10.1080/07853890.2023.2252326 (PMC10469427; doi:10.1080/07853890.2023.2252326)
Supplement: Supplemental Material [file IANN_A_2252326_SM9767.zip › Appendix 1_3.xlsx]

## Sheet: Appendix 1. Incidence_country_t
Countray	2010		2019		Annual percentage change in the incidence rate (95%CI)
	No. incident cases (95%UI)	ASIR per 100000 population (95% UI)	No. incident cases (95%UI)	ASIR per 100000 population (95% UI)
Afghanistan	4289 (3655-5026)	20.44 (16.45-24.98)	6355 (5272-7632)	22.55 (17.68-27.95)	1.24 (0.947-1.534)
Albania	689 (594-778)	21.4 (18.61-23.97)	641 (552-729)	21.9 (19.06-24.61)	0.266 (0.242-0.291)
Algeria	5405 (4604-6243)	17.21 (14.43-20.28)	7823 (6481-9297)	19.16 (15.78-23.1)	1.266 (1.077-1.456)
American Samoa	8 (7-9)	13.86 (11.84-15.9)	7 (6-9)	13.8 (11.6-16.14)	-0.116 (-0.398-0.168)
Andorra	25 (22-28)	21.48 (18.94-23.89)	22 (19-26)	20.15 (17.5-22.74)	-0.708 (-0.758--0.657)
Angola	3632 (3034-4249)	19.06 (15.21-23.31)	6052 (5063-7307)	23.54 (18.58-29.12)	2.505 (2.017-2.996)
Antigua and Barbuda	17 (15-20)	17.51 (15.15-19.67)	19 (16-22)	18.12 (15.39-20.73)	0.36 (0.289-0.43)
Argentina	10226 (8999-11441)	24.83 (21.85-27.78)	13006 (11347-14689)	27.26 (23.89-30.81)	1.053 (0.974-1.132)
Armenia	1303 (1130-1490)	36.53 (32.43-40.66)	1596 (1345-1843)	44.3 (38.52-50.65)	2.127 (2.021-2.233)
Australia	2771 (2427-3122)	11.07 (9.82-12.39)	2877 (2421-3347)	10.51 (8.91-12.1)	-0.74 (-1.208--0.269)
Austria	3682 (3385-3965)	35.62 (33.25-38.08)	2914 (2645-3163)	29.26 (26.68-31.67)	-2.145 (-2.2--2.09)
Azerbaijan	4914 (4144-5770)	49.25 (42-56.94)	6437 (5306-7645)	51.47 (43.25-60.45)	0.447 (0.261-0.634)
Bahamas	76 (64-86)	18.88 (16.38-21.36)	82 (69-95)	18.83 (16.06-21.48)	-0.036 (-0.095-0.024)
Bahrain	316 (269-368)	29.03 (24.68-34.02)	480 (388-563)	28.03 (23.48-33.32)	-0.419 (-0.603--0.234)
Bangladesh	26462 (22679-30252)	19.37 (16.3-22.35)	28893 (24167-33674)	18.6 (15.52-21.62)	-0.496 (-0.802--0.189)
Barbados	47 (40-53)	14.25 (12.37-16.09)	47 (40-54)	14.16 (12.21-16.18)	-0.078 (-0.124--0.031)
Belarus	2945 (2675-3215)	29.41 (26.96-31.99)	2577 (2266-2870)	26.45 (23.52-29.29)	-1.571 (-2.933--0.191)
Belgium	3189 (2892-3436)	25.27 (23.22-27.17)	2920 (2567-3261)	23.79 (21.17-26.49)	-0.76 (-0.905--0.615)
Belize	71 (62-81)	24.32 (21.07-27.74)	97 (83-112)	24.59 (20.93-28.37)	0.083 (0.02-0.146)
Benin	1732 (1496-2000)	22.23 (18.21-26.47)	2722 (2317-3176)	26 (21.18-31.2)	1.875 (1.427-2.325)
Bermuda	11 (10-13)	13.67 (11.99-15.49)	11 (9-12)	13.87 (11.91-15.82)	0.172 (0.128-0.217)
Bhutan	176 (148-206)	25.03 (20.61-29.52)	201 (163-242)	25.9 (20.98-31.24)	0.331 (0.21-0.453)
Bolivia (Plurinational State of)	2588 (2210-3020)	29.95 (24.96-35.31)	3422 (2898-4084)	31.56 (26.42-38.26)	0.624 (0.354-0.895)
Bosnia and Herzegovina	991 (875-1098)	22.03 (19.77-24.25)	802 (711-893)	21.16 (18.72-23.49)	-0.453 (-0.467--0.439)
Botswana	539 (463-622)	27.56 (23.1-32.16)	590 (479-704)	24.09 (19.53-28.91)	-1.435 (-1.719--1.15)
Brazil	44315 (34240-55164)	20.78 (16.06-25.82)	49124 (35225-64420)	19.91 (14.42-25.82)	-0.452 (-0.496--0.409)
Brunei Darussalam	69 (61-77)	15.51 (13.76-17.23)	77 (67-87)	14.95 (13.04-16.71)	-0.409 (-0.433--0.385)
Bulgaria	2471 (2221-2684)	30.68 (27.74-33.32)	2425 (2155-2669)	31.73 (28.83-34.63)	0.37 (0.351-0.389)
Burkina Faso	3106 (2684-3620)	22.19 (18.07-26.82)	4255 (3471-5182)	22.54 (17.11-28.56)	0.275 (0.041-0.509)
Burundi	1426 (1201-1699)	21.13 (16.7-26.16)	2005 (1627-2448)	21.97 (16.76-28.2)	0.423 (0.368-0.479)
Cabo Verde	109 (95-125)	22.52 (19.27-25.86)	135 (116-155)	23.67 (19.98-27.27)	0.535 (0.445-0.625)
Cambodia	6480 (5387-7632)	49.67 (41.01-59.05)	8388 (6893-10055)	52.07 (42.34-63.31)	0.539 (0.231-0.847)
Cameroon	4529 (3871-5297)	24.79 (20.22-29.79)	6304 (5271-7499)	25.61 (20.59-31.41)	0.36 (0.313-0.407)
Canada	8429 (7531-9349)	20.18 (18.18-22.13)	7772 (6934-8737)	19.38 (17.24-21.72)	-0.545 (-0.894--0.194)
Central African Republic	1134 (898-1389)	27.62 (20.74-35.07)	1360 (1053-1693)	28.6 (20.86-37.01)	0.363 (0.311-0.416)
Chad	2674 (2311-3118)	28.02 (22.95-33.95)	3690 (3119-4332)	27.99 (22.47-33.84)	-0.076 (-0.186-0.033)
Chile	8229 (7583-8906)	41.69 (38.45-44.9)	8553 (7583-9516)	40.38 (36.01-44.69)	-0.455 (-0.594--0.316)
China	401118 (309820-496380)	22.72 (17.95-27.88)	409694 (308245-514354)	22.46 (17.56-27.59)	-0.06 (-0.472-0.354)
Colombia	7050 (6247-7865)	15.57 (13.86-17.25)	7858 (6925-8849)	15.31 (13.47-17.3)	-0.23 (-0.293--0.166)
Comoros	130 (106-154)	23.07 (18.43-28.28)	165 (131-200)	24.62 (19.03-30.47)	0.724 (0.544-0.904)
Congo	736 (614-867)	19.23 (15.71-23.11)	1022 (833-1226)	20.67 (16.65-25.21)	0.806 (0.788-0.825)
Cook Islands	1 (1-1)	5.8 (4.87-6.67)	1 (1-1)	6.07 (5-7.13)	0.566 (0.469-0.664)
Costa Rica	1387 (1232-1558)	30.07 (26.88-33.55)	1575 (1396-1773)	30.4 (26.99-34.25)	0.119 (0.101-0.138)
Croatia	1872 (1747-1994)	37.43 (34.9-39.82)	1533 (1401-1663)	32.51 (29.7-35.27)	-1.604 (-1.951--1.256)
Cuba	2166 (1896-2420)	15.26 (13.65-16.79)	2228 (1906-2568)	16.95 (14.99-19.03)	1.202 (1.137-1.268)
Cyprus	254 (223-286)	19.37 (17.1-21.7)	288 (245-332)	18.43 (15.77-21.09)	-0.607 (-0.673--0.541)
Czechia	2774 (2530-2999)	24.15 (22.1-26.2)	2671 (2335-2975)	22.13 (19.87-24.39)	-0.953 (-1.218--0.687)
C么te d'Ivoire	4325 (3693-5031)	23.27 (19.08-27.77)	6084 (5035-7200)	26.56 (21.14-32.02)	1.596 (0.984-2.21)
Democratic People's Republic of Korea	6102 (4890-7272)	20.56 (16.86-24.33)	6458 (5026-7874)	20.33 (16.31-24.13)	-0.131 (-0.146--0.116)
Democratic Republic of the Congo	15098 (12718-17625)	25.58 (20.33-31.12)	21837 (18102-25885)	28.73 (22.84-35.26)	1.317 (1.066-1.569)
Denmark	1497 (1347-1624)	24.96 (22.83-26.94)	1242 (1084-1385)	21.37 (18.92-23.68)	-1.753 (-2.097--1.408)
Djibouti	180 (153-211)	21.75 (17.9-25.94)	264 (216-315)	22.88 (18.49-27.74)	0.579 (0.521-0.636)
Dominica	11 (9-13)	15.15 (12.91-17.36)	11 (9-13)	14.97 (12.62-17.42)	-0.11 (-0.345-0.125)
Dominican Republic	2460 (2128-2834)	26.65 (22.95-30.76)	3263 (2705-3864)	30.03 (24.81-35.43)	1.418 (0.985-1.853)
Ecuador	4936 (4626-5263)	37.49 (35.01-40.18)	6406 (5833-7014)	38.47 (34.9-42.31)	0.293 (0.246-0.34)
Egypt	47668 (39238-56509)	72.72 (58.6-88.26)	65388 (52830-80949)	78.71 (62.25-99)	0.858 (0.816-0.899)
El Salvador	1778 (1560-1995)	33.13 (28.93-37.29)	2188 (1894-2491)	36.27 (31.28-41.34)	1.018 (0.951-1.085)
Equatorial Guinea	185 (158-216)	22.53 (18.43-27.3)	282 (235-337)	24.01 (19.28-29.42)	0.723 (0.646-0.8)
Eritrea	1139 (951-1346)	25.1 (20.3-30.27)	1631 (1336-1952)	29.06 (22.83-35.56)	1.666 (1.458-1.875)
Estonia	300 (272-329)	23.11 (21.09-25.35)	278 (244-309)	22.01 (19.5-24.46)	-0.569 (-0.772--0.366)
Eswatini	171 (142-203)	16.84 (13.44-20.26)	204 (166-243)	18.41 (14.65-22.11)	0.985 (0.945-1.025)
Ethiopia	16138 (11935-20808)	26.57 (17.13-37.54)	22300 (16352-29076)	28.08 (17.51-39.78)	0.654 (0.552-0.756)
Fiji	91 (77-107)	10.05 (8.53-11.66)	96 (79-113)	10.23 (8.43-12.03)	0.191 (0.187-0.195)
Finland	1261 (1150-1364)	24.24 (22.45-26.11)	1125 (1010-1229)	21.78 (19.72-23.74)	-1.168 (-1.21--1.127)
France	16492 (14783-17981)	23.83 (21.61-25.76)	14331 (12629-15952)	21.19 (18.79-23.43)	-1.302 (-1.446--1.158)
Gabon	214 (181-252)	15.68 (12.81-18.85)	281 (230-339)	16.96 (13.64-20.83)	0.839 (0.801-0.877)
Gambia	372 (322-426)	25.86 (21.44-30.53)	493 (415-577)	26.71 (21.7-31.98)	0.307 (0.223-0.39)
Georgia	1426 (1260-1634)	32.95 (29.37-37.05)	1248 (1080-1405)	31.6 (27.33-35.48)	-0.525 (-0.682--0.367)
Germany	31998 (29213-34763)	33.1 (30.82-35.36)	25399 (22962-27926)	28.84 (26.2-31.41)	-1.498 (-1.579--1.416)
Ghana	4763 (4138-5487)	21.46 (17.97-25.3)	6227 (5171-7377)	21.86 (17.67-26.42)	0.16 (0.036-0.285)
Greece	2149 (1915-2372)	17 (15.27-18.65)	1803 (1567-2039)	15.76 (13.71-17.6)	-0.868 (-0.985--0.751)
Greenland	11 (9-12)	16.01 (14.29-17.71)	9 (8-10)	15.99 (13.84-17.93)	-0.113 (-0.432-0.208)
Grenada	23 (19-26)	20.45 (17.59-23.45)	24 (20-29)	21.34 (18.04-24.67)	0.453 (0.382-0.524)
Guam	35 (29-40)	20.09 (17.17-23.07)	32 (26-38)	19.15 (16.16-22.27)	-0.529 (-0.601--0.456)
Guatemala	5752 (5012-6421)	50.18 (43.35-56.7)	8092 (7089-9165)	52.02 (45.22-58.91)	0.434 (0.349-0.518)
Guinea	1744 (1478-2035)	20.26 (16.32-24.43)	2419 (2037-2834)	22.55 (18.12-26.99)	1.365 (1.056-1.675)
Guinea-Bissau	347 (293-408)	26.08 (20.94-31.68)	430 (355-513)	25.79 (20.23-31.55)	-0.203 (-0.327--0.078)
Guyana	261 (220-299)	34.3 (28.99-39.14)	263 (217-305)	33.95 (28.23-39.42)	-0.145 (-0.366-0.075)
Haiti	2024 (1668-2397)	23.86 (19.15-28.81)	2779 (2254-3350)	25.31 (20.28-30.84)	0.694 (0.622-0.766)
Honduras	2230 (1905-2559)	35.48 (29.95-41.2)	3080 (2549-3574)	36.63 (30.14-42.87)	0.42 (0.282-0.558)
Hungary	4221 (3795-4572)	39.19 (35.36-42.58)	3701 (3293-4087)	32.02 (28.96-35.04)	-2.198 (-2.459--1.937)
Iceland	33 (30-37)	9.8 (8.77-10.74)	34 (29-38)	9.62 (8.39-10.78)	-0.163 (-0.257--0.069)
India	264942 (193588-344980)	21.64 (15.59-28.35)	326904 (231218-432794)	23.24 (16.5-30.62)	0.88 (0.613-1.147)
Indonesia	53884 (35173-73099)	22.72 (14.7-31.48)	64126 (39655-88214)	23.23 (14.5-32.34)	0.372 (-0.078-0.825)
Iran (Islamic Republic of)	10950 (8330-13913)	16.04 (11.82-20.93)	14346 (10407-18652)	16.61 (12.07-21.73)	0.342 (0.216-0.468)
Iraq	4460 (3894-5085)	16.34 (14.01-18.79)	6593 (5692-7554)	18.29 (15.47-21.09)	1.321 (1.218-1.424)
Ireland	818 (731-895)	15.86 (14.25-17.35)	826 (721-931)	15.4 (13.55-17.21)	-0.347 (-0.409--0.285)
Israel	1430 (1267-1589)	18.44 (16.32-20.51)	1589 (1372-1803)	17.26 (14.88-19.56)	-0.746 (-0.846--0.646)
Italy	28171 (24121-32683)	37.78 (32.72-43.3)	24483 (19411-30069)	32.74 (26.58-39.08)	-1.528 (-1.698--1.358)
Jamaica	228 (199-258)	8.38 (7.32-9.45)	246 (208-286)	8.54 (7.26-9.84)	0.241 (0.192-0.29)
Japan	36477 (30102-43003)	27.27 (22.85-31.78)	33115 (25347-41069)	25.88 (20.96-31.28)	-0.525 (-0.602--0.449)
Jordan	947 (829-1073)	16.89 (14.52-19.31)	1763 (1510-2045)	17.42 (14.75-20.36)	0.335 (0.266-0.404)
Kazakhstan	8333 (7255-9318)	46.77 (40.9-52.21)	12698 (11181-14267)	63.29 (55.59-71.25)	3.431 (3.3-3.562)
Kenya	10186 (7268-13292)	33.69 (21.52-47.59)	14848 (10357-19693)	36.48 (22.17-52.26)	0.974 (0.706-1.243)
Kiribati	17 (14-21)	16.85 (13.21-20.95)	20 (16-25)	17.43 (13.31-21.8)	0.366 (0.322-0.41)
Kuwait	453 (387-516)	14.68 (12.9-16.54)	756 (630-884)	15.22 (13.03-17.42)	0.39 (0.317-0.462)
Kyrgyzstan	2928 (2578-3280)	51.78 (45.81-57.83)	3183 (2822-3608)	48.94 (43.21-55.42)	-0.687 (-0.945--0.429)
Lao People's Democratic Republic	1239 (1036-1461)	22.83 (18.76-27.21)	1683 (1376-2010)	24.88 (20.2-29.91)	0.973 (0.891-1.055)
Latvia	455 (412-495)	22.38 (20.49-24.25)	354 (311-396)	20 (17.86-22.27)	-1.322 (-1.486--1.159)
Lebanon	767 (648-893)	18.68 (15.76-21.75)	1110 (928-1313)	21.35 (17.83-25.33)	1.5 (1.491-1.509)
Lesotho	360 (289-440)	19.3 (14.99-23.8)	432 (340-537)	20.57 (15.91-25.77)	0.71 (0.685-0.736)
Liberia	630 (530-745)	18.26 (14.42-22.42)	897 (740-1075)	21.27 (17.05-25.96)	1.898 (1.132-2.67)
Libya	827 (709-947)	16.64 (13.92-19.43)	1142 (943-1338)	17.11 (14.26-20.45)	0.355 (0.232-0.479)
Lithuania	924 (852-1002)	32.25 (29.76-35.07)	678 (607-745)	27.85 (25-30.57)	-1.74 (-2.232--1.246)
Luxembourg	206 (187-224)	32.64 (29.9-35.23)	196 (172-220)	26.35 (23.24-29.27)	-2.369 (-2.451--2.286)
Madagascar	3577 (2997-4186)	20.79 (16.81-25.19)	5724 (4775-6767)	25.29 (20.37-30.39)	2.216 (2.161-2.271)
Malawi	3034 (2618-3515)	29.04 (23.89-34.97)	3866 (3201-4607)	27.71 (21.84-34.59)	-0.558 (-0.728--0.387)
Malaysia	5740 (4949-6594)	20.65 (17.78-23.53)	6861 (5848-7993)	21.06 (17.87-24.64)	0.208 (0.185-0.232)
Maldives	40 (34-46)	12.38 (10.56-14.25)	76 (64-89)	13.84 (11.63-16.13)	1.254 (1.194-1.314)
Mali	3468 (2931-4056)	25.82 (20.5-31.43)	5093 (4248-6068)	28.03 (21.85-34.46)	0.922 (0.754-1.091)
Malta	67 (61-74)	14.79 (13.47-16.14)	61 (54-68)	13.49 (12-14.97)	-1.036 (-1.123--0.95)
Marshall Islands	9 (7-10)	16.56 (13.34-19.99)	10 (8-12)	16.82 (13.32-20.34)	0.18 (0.016-0.345)
Mauritania	627 (536-735)	21.89 (17.91-26.08)	826 (690-979)	23.85 (19.37-28.89)	0.966 (0.837-1.097)
Mauritius	314 (269-359)	21.67 (19.01-24.36)	253 (216-292)	17.84 (15.38-20.27)	-2.203 (-2.644--1.761)
Mexico	64512 (52382-77987)	57.23 (46.34-69.31)	73785 (55023-93216)	55.39 (41.37-69.93)	-0.311 (-0.343--0.279)
Micronesia (Federated States of)	18 (14-21)	18.09 (14.53-21.72)	19 (15-23)	18.78 (15.06-22.98)	0.353 (0.218-0.489)
Monaco	9 (8-11)	24.35 (21.54-26.99)	9 (7-10)	23.81 (20.74-26.58)	-0.261 (-0.278--0.243)
Mongolia	2036 (1701-2425)	74.16 (62.06-88.29)	2951 (2468-3492)	79.64 (66.44-94.18)	0.75 (0.715-0.785)
Montenegro	67 (59-74)	10.37 (9.17-11.44)	67 (57-75)	10.59 (9.12-11.98)	0.282 (0.186-0.379)
Morocco	5050 (4275-5873)	16.36 (13.68-19.25)	6917 (5692-8264)	18.83 (15.61-22.57)	1.685 (1.339-2.033)
Mozambique	2904 (2461-3393)	15.59 (12.75-18.72)	4206 (3449-5028)	17.71 (13.8-22.35)	1.53 (1.212-1.85)
Myanmar	17960 (14693-21089)	34.26 (28.25-40.18)	19740 (16363-23090)	34.29 (28.52-40.03)	0.009 (-0.189-0.208)
Namibia	378 (316-444)	20.22 (16.67-24.24)	493 (404-582)	21.91 (17.74-26.45)	0.897 (0.736-1.06)
Nauru	2 (1-2)	16.62 (13.25-19.72)	2 (1-2)	17.38 (13.92-20.95)	0.499 (0.355-0.644)
Nepal	5782 (4918-6718)	22.28 (18.53-26.2)	7107 (5950-8378)	24.32 (20.18-28.86)	0.933 (0.882-0.984)
Netherlands	3273 (2855-3712)	16.9 (15-18.81)	2787 (2409-3209)	15.26 (13.26-17.33)	-1.147 (-1.314--0.981)
New Zealand	440 (351-537)	8.76 (7.12-10.44)	438 (330-559)	8.75 (6.8-10.79)	-0.008 (-0.05-0.034)
Nicaragua	1675 (1493-1882)	33.27 (29.52-37.2)	2396 (2083-2689)	37.89 (32.92-42.73)	1.447 (1.349-1.544)
Niger	4120 (3467-4880)	30.71 (24.08-37.93)	5636 (4688-6725)	30.8 (23.99-38.43)	-0.03 (-0.143-0.083)
Nigeria	34428 (26512-43259)	24.7 (16.73-33.64)	47955 (35981-61740)	27.06 (17.81-37.15)	1.039 (0.793-1.285)
Niue	0 (0-0)	15.36 (12.81-17.98)	0 (0-0)	14.67 (12.1-17.25)	-0.534 (-0.662--0.406)
North Macedonia	492 (437-544)	19.9 (17.82-21.86)	500 (439-556)	19.75 (17.29-21.92)	-0.095 (-0.179--0.011)
Northern Mariana Islands	23 (18-28)	31.57 (26.37-36.7)	14 (11-18)	29.76 (24.51-35.47)	-0.662 (-0.856--0.468)
Norway	992 (799-1186)	18.94 (15.63-22.37)	835 (630-1051)	15.08 (11.76-18.68)	-2.193 (-2.552--1.833)
Oman	577 (499-668)	27.85 (23.71-32.29)	1036 (859-1230)	29.26 (24.24-35.19)	0.529 (0.392-0.666)
Pakistan	39931 (30118-50555)	24.4 (17.17-32.32)	50880 (37887-66261)	25.12 (16.97-33.93)	0.324 (0.294-0.354)
Palau	4 (3-4)	16.69 (13.75-19.78)	4 (3-4)	16.98 (13.87-20.3)	0.114 (-0.048-0.276)
Palestine	524 (451-595)	17.63 (15.17-20.17)	821 (707-957)	21.55 (18.32-25.55)	2.29 (2.005-2.576)
Panama	713 (623-795)	20.53 (18.04-22.91)	950 (828-1064)	22.28 (19.41-24.85)	0.964 (0.774-1.155)
Papua New Guinea	454 (375-538)	5.85 (4.83-6.97)	617 (500-739)	6.07 (4.92-7.23)	0.472 (0.36-0.584)
Paraguay	809 (707-922)	14.65 (12.77-16.7)	1063 (907-1226)	15.68 (13.28-18.22)	0.773 (0.69-0.856)
Peru	7979 (7035-8977)	29.43 (25.91-33.17)	10145 (8730-11717)	29.43 (25.33-33.91)	-0.085 (-0.423-0.254)
Philippines	16065 (11743-20838)	17.99 (12.78-23.69)	21019 (15023-27540)	19.56 (13.59-25.88)	0.939 (0.857-1.021)
Poland	9837 (7546-12418)	24.9 (19.4-31.04)	8644 (6080-11391)	21.08 (15.67-27.11)	-1.863 (-1.941--1.785)
Portugal	2886 (2560-3176)	23.34 (20.83-25.6)	2239 (1935-2533)	18.55 (16.28-20.48)	-2.519 (-2.709--2.329)
Puerto Rico	1103 (970-1240)	26.38 (23.35-29.5)	948 (814-1085)	24.4 (20.87-27.36)	-0.876 (-0.975--0.776)
Qatar	540 (445-633)	41.03 (34.55-48.38)	934 (774-1107)	39.39 (32.38-47.89)	-0.482 (-0.545--0.42)
Republic of Korea	20686 (18170-22991)	32.15 (28.78-35.38)	16887 (14580-19356)	25.54 (22.46-28.91)	-2.517 (-2.823--2.21)
Republic of Moldova	4525 (4248-4816)	98.03 (91.34-105.3)	3504 (3161-3777)	79.96 (71.72-86.27)	-2.341 (-2.901--1.778)
Romania	12941 (11867-13910)	54.76 (50.11-59.08)	12135 (11012-13101)	51.21 (46.93-55.23)	-0.755 (-0.792--0.718)
Russian Federation	45178 (33298-59319)	30.15 (22.59-39.02)	45082 (30894-61099)	29.93 (21.64-39.41)	-0.15 (-0.412-0.113)
Rwanda	2466 (2098-2873)	31 (25.12-37.17)	3383 (2780-4008)	32.43 (25.61-39.43)	0.499 (0.391-0.607)
Saint Kitts and Nevis	16 (13-18)	24.63 (21.18-27.97)	18 (15-21)	25.09 (20.91-28.84)	0.18 (0.12-0.24)
Saint Lucia	34 (29-39)	18.67 (16.29-21.1)	40 (34-46)	19.21 (16.44-21.98)	0.317 (0.198-0.436)
Saint Vincent and the Grenadines	17 (15-20)	14.6 (12.51-16.65)	19 (16-22)	15.22 (12.9-17.61)	0.493 (0.224-0.762)
Samoa	31 (25-36)	17.78 (14.72-20.95)	34 (28-40)	17.55 (14.47-20.86)	-0.162 (-0.254--0.069)
San Marino	12 (11-14)	34.38 (30.73-37.94)	12 (10-14)	33.07 (29.02-36.87)	-0.51 (-0.831--0.188)
Sao Tome and Principe	52 (45-61)	34.39 (28.33-41.09)	63 (52-75)	33.53 (27.11-40.29)	-0.372 (-0.584--0.159)
Saudi Arabia	6442 (5622-7329)	31.45 (26.77-36.6)	10224 (8517-11958)	32.54 (26.95-38.46)	0.354 (0.335-0.374)
Senegal	2770 (2353-3225)	25.88 (21.35-31.06)	3594 (2981-4281)	27.36 (21.9-33.05)	0.645 (0.591-0.699)
Serbia	1899 (1719-2066)	19.72 (17.85-21.5)	1641 (1451-1826)	17.74 (15.79-19.56)	-1.154 (-1.298--1.011)
Seychelles	31 (26-36)	28.06 (24.14-32.1)	35 (29-41)	28.31 (23.74-32.75)	0.083 (0.071-0.095)
Sierra Leone	1155 (981-1352)	21.15 (17.13-25.38)	1747 (1446-2065)	24.38 (19.6-29.65)	1.592 (1.487-1.696)
Singapore	688 (599-775)	11.65 (10.33-13.05)	748 (637-858)	11.22 (9.75-12.65)	-0.421 (-0.467--0.375)
Slovakia	2169 (1978-2359)	36.53 (33.49-39.58)	2057 (1809-2297)	32.61 (29.01-36.12)	-1.245 (-1.299--1.192)
Slovenia	910 (836-982)	37.18 (34.21-39.92)	740 (669-812)	31.06 (28.01-33.99)	-2.046 (-2.455--1.635)
Solomon Islands	114 (94-134)	20.94 (17.28-24.99)	133 (108-159)	20.62 (16.73-24.85)	-0.258 (-0.429--0.086)
Somalia	3119 (2484-3797)	29.27 (21.41-38.49)	4398 (3505-5329)	29.71 (21.44-39.06)	0.25 (0.071-0.43)
South Africa	7139 (5191-9192)	14.01 (9.97-18.39)	7807 (5524-10344)	13.77 (9.59-18.26)	-0.212 (-0.296--0.129)
South Sudan	1556 (1288-1865)	22 (17.03-27.57)	1705 (1343-2093)	23.04 (17.22-29.4)	0.57 (0.409-0.731)
Spain	16105 (14626-17615)	27.54 (25.16-29.97)	13480 (11838-15148)	23.31 (20.56-25.91)	-1.847 (-1.863--1.83)
Sri Lanka	5557 (4723-6315)	25.13 (21.47-28.39)	5601 (4694-6531)	23.28 (19.72-26.85)	-0.865 (-0.945--0.785)
Sudan	2988 (2493-3555)	11.87 (9.35-14.96)	4801 (3939-5755)	15.78 (12.37-19.78)	3.269 (2.977-3.562)
Suriname	135 (114-156)	23.47 (20.13-26.81)	151 (126-179)	23.69 (20.04-27.64)	0.101 (0.022-0.18)
Sweden	1642 (1269-2044)	16.42 (12.93-20.16)	1605 (1217-2012)	15.33 (11.96-19.02)	-0.757 (-0.997--0.517)
Switzerland	1922 (1792-2037)	19.2 (18.03-20.28)	1747 (1526-1983)	17.5 (15.45-19.58)	-1.166 (-1.52--0.811)
Syrian Arab Republic	3594 (3168-4043)	22.83 (19.76-26.15)	3558 (2968-4203)	24 (20.27-28.3)	0.546 (0.513-0.58)
Taiwan (Province of China)	9929 (8788-11207)	33.94 (29.95-37.82)	8205 (7103-9259)	26.62 (23-29.86)	-2.706 (-2.869--2.543)
Tajikistan	2998 (2589-3441)	44.97 (38.21-51.51)	4717 (4029-5448)	53.76 (45.86-62.29)	1.99 (1.902-2.078)
Thailand	20031 (17006-22966)	24.27 (20.92-27.44)	20265 (17000-23768)	24.22 (20.68-27.87)	-0.04 (-0.061--0.019)
Timor-Leste	211 (175-249)	25.1 (20.36-30.17)	275 (225-331)	26.38 (20.91-31.99)	0.561 (0.53-0.592)
Togo	1324 (1134-1532)	23.98 (19.89-28.19)	1880 (1518-2276)	26.59 (21-32.7)	1.171 (1.058-1.285)
Tokelau	0 (0-0)	12.12 (10.11-14.15)	0 (0-0)	12.38 (10.24-14.59)	0.218 (0.186-0.25)
Tonga	19 (16-22)	20.34 (16.77-24.02)	19 (15-22)	20.06 (16.48-23.87)	-0.163 (-0.219--0.107)
Trinidad and Tobago	200 (173-228)	13.37 (11.67-15.13)	202 (170-231)	13.18 (11.23-15.11)	-0.226 (-0.338--0.114)
Tunisia	1949 (1631-2270)	18.37 (15.36-21.65)	2681 (2211-3208)	20.71 (17.26-24.56)	1.43 (1.119-1.742)
Turkey	12663 (11199-14236)	16.9 (14.95-18.99)	16568 (14288-19074)	18.73 (16.22-21.52)	1.22 (0.965-1.476)
Turkmenistan	2496 (2197-2824)	51.74 (45.85-58.4)	2843 (2492-3204)	53.31 (46.66-60.21)	0.261 (-0.15-0.674)
Tuvalu	1 (1-2)	14 (11.76-16.42)	2 (1-2)	14.3 (11.66-16.94)	0.226 (0.18-0.271)
Uganda	4997 (4223-5846)	22.56 (17.9-27.72)	6934 (5750-8291)	23.43 (18.25-29.64)	0.439 (0.372-0.506)
Ukraine	15627 (10834-21134)	34.2 (24.22-45.56)	14401 (9090-21070)	33.67 (22.55-47.31)	-0.199 (-0.33--0.068)
United Arab Emirates	970 (781-1187)	16.78 (14.12-19.6)	2019 (1587-2473)	18.02 (14.9-21.57)	0.805 (0.551-1.06)
United Kingdom	16334 (14039-18855)	24.17 (21.14-27.5)	16130 (13136-19379)	23.89 (19.79-28.39)	0.015 (-0.158-0.189)
United Republic of Tanzania	7505 (6483-8670)	21.99 (17.97-26.13)	10011 (8280-11940)	22.18 (17.61-27.54)	0.033 (-0.121-0.187)
United States of America	87657 (74004-102178)	25.27 (21.95-28.84)	90854 (73757-108953)	26.33 (21.77-31.16)	0.559 (0.155-0.965)
United States Virgin Islands	30 (25-35)	24.06 (20.66-27.35)	27 (23-33)	24.06 (20.29-27.93)	-0.015 (-0.056-0.026)
Uruguay	628 (551-702)	17.47 (15.39-19.53)	637 (549-721)	17.12 (14.71-19.28)	-0.282 (-0.428--0.137)
Uzbekistan	19501 (16783-22125)	67.43 (59.06-76.05)	22489 (19882-25081)	65.19 (57.59-72.94)	-0.434 (-0.783--0.085)
Vanuatu	53 (43-62)	23.48 (18.66-28.19)	62 (49-74)	23.13 (18.15-28.15)	-0.182 (-0.214--0.149)
Venezuela (Bolivarian Republic of)	5921 (5261-6560)	20.97 (18.73-23.2)	6249 (5381-7078)	20.12 (17.46-22.76)	-0.471 (-0.534--0.408)
Viet Nam	24557 (21177-28224)	25.61 (22.26-29.17)	32980 (28014-38176)	29.26 (25.12-33.66)	1.511 (1.338-1.685)
Yemen	3166 (2742-3641)	17.74 (14.66-21.23)	4660 (3931-5457)	20.15 (16.51-24.42)	1.453 (1.33-1.575)
Zambia	3000 (2578-3444)	30.21 (24.52-36.16)	4513 (3781-5297)	32.22 (26.05-39.02)	0.747 (0.633-0.86)
Zimbabwe	1873 (1572-2182)	16.92 (13.62-20.44)	2657 (2178-3200)	20.11 (15.76-24.98)	1.958 (1.819-2.098)

## Sheet: Appendix 2. Death_country
Countray	2010		2019		Annual percentage change in the death rate (95%CI)
	No. death cases (95%UI)	ASDR per 100000 population (95% UI)	No. death cases (95%UI)	ASDR per 100000 population (95% UI)
Afghanistan	3304 (2095-4595)	31.05 (20.84-41.5)	3797 (2373-5441)	27.5 (18.8-36.7)	-1.306 (-1.487--1.125)
Albania	280 (228-333)	8.43 (6.92-10.03)	333 (237-451)	8.2 (5.9-11.1)	-0.257 (-0.587-0.073)
Algeria	3202 (2524-3990)	15.01 (12.03-18.34)	4045 (3068-5207)	13.7 (10.6-17.4)	-1.049 (-1.115--0.983)
American Samoa	6 (5-7)	14.48 (12.68-16.44)	7 (6-8)	14.3 (11.6-17.4)	-0.167 (-0.326--0.008)
Andorra	11 (9-14)	9.1 (7.05-11.56)	12 (9-16)	8.6 (6.4-11.3)	-0.562 (-0.595--0.528)
Angola	4520 (3729-5482)	51.2 (42.27-61.95)	5666 (4305-7247)	44.5 (35.3-55.7)	-1.521 (-1.906--1.135)
Antigua and Barbuda	10 (9-11)	12.9 (11.69-14.32)	13 (11-15)	12.9 (11-15)	-0.092 (-0.436-0.253)
Argentina	6977 (6599-7367)	15.52 (14.72-16.37)	8525 (7832-9270)	16.2 (14.9-17.5)	0.708 (0.319-1.098)
Armenia	1101 (1043-1160)	31.01 (29.11-32.74)	1114 (939-1301)	28 (23.6-32.6)	-0.995 (-1.435--0.554)
Australia	1823 (1701-1934)	5.89 (5.52-6.23)	2215 (2014-2420)	5.8 (5.3-6.3)	-0.339 (-0.871-0.195)
Austria	1957 (1858-2047)	14.1 (13.47-14.71)	1809 (1680-1942)	11.3 (10.5-12.1)	-2.425 (-2.879--1.968)
Azerbaijan	2815 (2341-3264)	42.92 (34.93-50.64)	3118 (2531-3827)	38.1 (29.4-48.1)	-1.35 (-1.573--1.126)
Bahamas	48 (44-53)	15.28 (13.94-16.67)	62 (50-76)	15.1 (12.3-18.6)	-0.125 (-0.487-0.24)
Bahrain	89 (78-102)	22.05 (19.44-25)	138 (102-184)	18.3 (14-23.3)	-2.069 (-2.929--1.202)
Bangladesh	25085 (21514-29657)	27.36 (23.51-31.89)	26165 (20238-33775)	20.2 (15.8-25.6)	-3.211 (-4.425--1.981)
Barbados	36 (33-40)	9.54 (8.68-10.46)	47 (37-57)	9.9 (7.9-12)	0.197 (-0.19-0.586)
Belarus	3225 (3102-3356)	24.38 (23.5-25.35)	2235 (1713-2932)	15.5 (11.9-20.3)	-7.126 (-9.206--4.999)
Belgium	2048 (1915-2216)	11.19 (10.54-11.98)	2105 (1900-2324)	10.1 (9.2-11)	-1.333 (-1.596--1.069)
Belize	42 (39-45)	21.09 (19.57-22.63)	65 (57-75)	21.8 (18.9-25.2)	0.366 (-0.452-1.19)
Benin	1726 (1294-2238)	43.29 (33.34-55.56)	1943 (1438-2587)	34.8 (27.1-45.1)	-2.458 (-2.735--2.18)
Bermuda	7 (6-8)	6.79 (5.96-7.79)	8 (6-10)	6.4 (5.2-7.9)	-0.626 (-0.919--0.331)
Bhutan	160 (106-290)	32.68 (22.53-59.19)	176 (115-336)	29.8 (19.8-56.5)	-0.994 (-1.112--0.875)
Bolivia (Plurinational State of)	2585 (2007-3259)	38.69 (30.32-48.47)	3319 (2447-4335)	38.2 (28.5-49.5)	-0.118 (-0.285-0.05)
Bosnia and Herzegovina	596 (539-689)	10.83 (9.83-12.48)	593 (456-759)	10.3 (8-13.2)	-0.573 (-0.758--0.387)
Botswana	360 (243-493)	31.48 (22.29-42.34)	418 (288-578)	26.5 (19-35.8)	-1.912 (-2.099--1.725)
Brazil	33985 (32689-35574)	18.27 (17.46-19.17)	38029 (35903-40558)	15.8 (14.9-16.9)	-1.761 (-1.958--1.564)
Brunei Darussalam	23 (20-25)	9.25 (8.31-10.46)	31 (26-37)	9.2 (7.8-10.7)	-0.102 (-0.265-0.06)
Bulgaria	2574 (2432-2729)	21.32 (20.16-22.62)	2707 (2111-3399)	22.5 (17.5-28.3)	1.01 (0.481-1.541)
Burkina Faso	2371 (1540-3237)	32.71 (21.59-44.35)	2993 (1710-4274)	30.1 (17.8-42.8)	-0.821 (-1.83-0.199)
Burundi	1573 (960-2469)	43.39 (26.85-65.19)	1906 (1168-3219)	37.8 (22.8-62.7)	-1.503 (-1.77--1.236)
Cabo Verde	84 (76-93)	22.94 (20.68-25.32)	114 (95-137)	25.2 (21.1-30)	1.169 (-0.081-2.435)
Cambodia	6846 (5786-8032)	71.95 (61.33-83.37)	8388 (6731-10283)	67.4 (54.1-81.5)	-0.682 (-0.828--0.535)
Cameroon	3694 (2485-5033)	38.13 (26.33-51.28)	4131 (2688-5979)	30.2 (20.6-42.7)	-2.491 (-2.677--2.304)
Canada	4435 (4140-4799)	8.4 (7.9-9.03)	5442 (4929-6083)	8.4 (7.6-9.2)	-0.019 (-0.224-0.187)
Central African Republic	968 (569-1544)	47.51 (30.53-71.47)	1105 (683-1769)	43.3 (28.6-65.6)	-1.045 (-1.116--0.974)
Chad	2311 (1843-2826)	47.97 (37.96-59.06)	2886 (2200-3735)	44.3 (34.4-56.9)	-0.855 (-1.004--0.705)
Chile	4503 (4319-4660)	24.49 (23.47-25.37)	5157 (4803-5537)	21.7 (20.2-23.2)	-1.41 (-1.667--1.152)
China	162119 (147118-178537)	10.69 (9.72-11.74)	152262 (128215-179738)	7.8 (6.6-9.2)	162119 (147118-178537)
Colombia	3467 (3206-3848)	8.97 (8.26-9.98)	3984 (3043-5142)	7.5 (5.7-9.7)	-1.68 (-2.458--0.896)
Comoros	125 (84-191)	32.96 (22.32-50.07)	161 (105-233)	32.5 (21.5-47)	-0.093 (-0.89-0.71)
Congo	918 (681-1177)	44.39 (33.65-55.73)	1071 (741-1418)	37.3 (26.2-48.3)	-1.838 (-2.041--1.636)
Cook Islands	2 (1-2)	8.91 (7.21-10.37)	2 (1-2)	8.4 (6.4-10.5)	-0.782 (-0.886--0.679)
Costa Rica	722 (669-780)	18.73 (17.29-20.27)	960 (744-1216)	18.5 (14.3-23.5)	0.414 (-0.732-1.572)
Croatia	1357 (1296-1432)	18.58 (17.79-19.56)	1151 (900-1446)	14.6 (11.4-18.5)	-3.52 (-4.426--2.605)
Cuba	1563 (1461-1708)	10 (9.37-10.91)	2036 (1618-2512)	11.1 (8.8-13.7)	2.417 (1.578-3.263)
Cyprus	118 (108-137)	9.11 (8.21-10.86)	140 (120-164)	7.8 (6.7-9.2)	-1.71 (-1.942--1.478)
Czechia	2395 (2281-2528)	14.64 (13.96-15.44)	2320 (1881-2831)	12.9 (10.4-15.8)	-1.719 (-2.114--1.321)
C么te d'Ivoire	3754 (2550-5179)	41.02 (28.62-55.89)	3948 (2638-5397)	32 (21.6-43.4)	-2.753 (-2.971--2.534)
Democratic People's Republic of Korea	4762 (3158-6215)	17.94 (12.26-22.9)	5171 (3369-6841)	16 (10.6-20.9)	-1.277 (-1.356--1.198)
Democratic Republic of the Congo	12148 (8709-15579)	39.62 (28.31-50.54)	14393 (10340-19221)	34.5 (24.4-45.8)	-1.486 (-1.657--1.315)
Denmark	1086 (1025-1172)	12.3 (11.61-13.23)	955 (867-1050)	9.6 (8.7-10.5)	-2.704 (-2.804--2.604)
Djibouti	160 (97-267)	37.9 (23.09-60.99)	226 (142-358)	35.3 (22.2-55.1)	-0.819 (-1.171--0.467)
Dominica	10 (9-12)	12.63 (10.91-14.68)	11 (9-14)	12.4 (9.8-15.5)	-0.25 (-0.364--0.135)
Dominican Republic	1808 (1433-2217)	24.1 (19.12-29.43)	2945 (2143-3947)	31.7 (23.5-42.1)	3.305 (2.402-4.216)
Ecuador	3223 (2876-3557)	29.07 (25.74-32.08)	3905 (3033-4978)	26.5 (20.7-33.7)	-0.893 (-1.173--0.611)
Egypt	50816 (40529-59535)	133.51 (109.8-156.41)	62635 (40783-84638)	126.7 (87.3-169.5)	-0.502 (-0.823--0.18)
El Salvador	1170 (1073-1237)	23.58 (21.63-24.95)	1500 (1140-1937)	25.1 (19-32.5)	1.115 (0.097-2.143)
Equatorial Guinea	96 (60-146)	24.58 (16.04-36.17)	126 (79-201)	23 (15.2-35.4)	-0.795 (-1.227--0.361)
Eritrea	1304 (909-1834)	58.53 (42.33-79.05)	1572 (1157-2125)	52.9 (39.9-70.8)	-1.082 (-1.199--0.964)
Estonia	291 (272-313)	15 (14-16.03)	277 (211-357)	13.9 (10.5-17.8)	-0.566 (-1.229-0.102)
Eswatini	191 (127-266)	35.87 (25.33-48.18)	190 (133-265)	29.1 (21-39.7)	-2.265 (-2.407--2.122)
Ethiopia	18059 (15502-21203)	54.4 (46.14-63.57)	22772 (18913-27508)	52.2 (44.2-62.1)	-0.357 (-0.467--0.246)
Fiji	77 (70-86)	11.64 (10.63-12.86)	87 (66-111)	11.4 (8.9-14.3)	-0.255 (-0.304--0.206)
Finland	1326 (1258-1420)	15.23 (14.5-16.33)	1152 (1058-1247)	12.3 (11.3-13.3)	-2.502 (-2.753--2.25)
France	11203 (10514-11731)	10.89 (10.34-11.34)	10722 (9773-11722)	8.9 (8.2-9.7)	-2.319 (-2.801--1.836)
Gabon	361 (265-472)	41.64 (30.33-54.99)	397 (281-520)	35.9 (25.3-47.2)	-1.622 (-1.838--1.406)
Gambia	279 (214-363)	34.71 (26.5-45.16)	357 (255-480)	34.1 (24-45.5)	0.513 (-0.377-1.412)
Georgia	1604 (1471-1750)	29.2 (26.87-31.76)	1562 (1299-1856)	29.3 (24.3-34.9)	0.203 (-0.293-0.702)
Germany	19993 (18856-21509)	13.39 (12.68-14.36)	20492 (18845-22381)	12.3 (11.4-13.3)	-0.852 (-1.113--0.591)
Ghana	5541 (4445-6587)	42.52 (35.21-50.09)	6125 (4503-7941)	34.9 (26.3-44.7)	-2.177 (-2.391--1.963)
Greece	1277 (1193-1362)	6.46 (6.1-6.84)	1366 (1228-1506)	6.2 (5.7-6.7)	-0.577 (-1.15-0)
Greenland	8 (7-10)	12.54 (10.66-14.33)	9 (7-11)	11.5 (8.9-14.4)	-1.007 (-1.173--0.841)
Grenada	15 (14-16)	15.88 (14.56-17.33)	18 (16-21)	16.1 (14.1-18.2)	0.099 (-0.205-0.403)
Guam	28 (25-31)	17.7 (15.69-19.76)	33 (27-39)	17.6 (14.6-21)	-0.032 (-0.22-0.157)
Guatemala	4105 (3617-4665)	47.07 (41.32-53.23)	5521 (4337-6990)	45.8 (36.1-57.5)	-0.362 (-0.755-0.032)
Guinea	2378 (1798-3098)	45.42 (34.91-58.72)	2382 (1696-3234)	38.5 (27.8-52.1)	-1.774 (-1.94--1.607)
Guinea-Bissau	392 (285-513)	58.65 (44.33-74.73)	449 (327-595)	53.1 (39.7-68.4)	-1.115 (-1.17--1.059)
Guyana	227 (198-260)	39.09 (34.29-44.49)	251 (194-320)	37 (28.8-46.9)	-0.526 (-0.837--0.214)
Haiti	1752 (938-2427)	29.87 (16.37-40.7)	2151 (1112-3107)	28.2 (14.8-39.9)	-0.61 (-0.686--0.535)
Honduras	2189 (1547-2943)	49.13 (34.55-66.08)	2952 (1989-4121)	49 (33.1-67.7)	0.009 (-0.1-0.118)
Hungary	4434 (4291-4581)	28.43 (27.54-29.36)	3511 (2881-4237)	21.1 (17.2-25.6)	-3.824 (-4.525--3.118)
Iceland	15 (13-17)	3.58 (3.19-3.97)	17 (15-19)	3.3 (2.9-3.7)	-0.891 (-1.298--0.483)
India	240822 (220795-266066)	25.64 (23.44-28.34)	270037 (228609-321258)	22.5 (19.1-26.8)	-1.517 (-2.047--0.984)
Indonesia	82784 (74194-92103)	49.53 (44.81-54.43)	88670 (74487-102602)	43.7 (36.8-49.3)	-1.542 (-1.779--1.304)
Iran (Islamic Republic of)	5751 (5407-6242)	11.12 (10.27-12.24)	6832 (6143-7638)	9.9 (8.8-11.1)	-1.419 (-1.66--1.177)
Iraq	2359 (1855-2902)	14.05 (11.1-17.2)	2720 (2099-3390)	11.8 (9.3-14.4)	-1.964 (-2.007--1.92)
Ireland	383 (357-411)	6.77 (6.31-7.24)	388 (347-427)	5.5 (5-6.1)	-2.346 (-2.435--2.256)
Israel	639 (580-733)	7.2 (6.57-8.18)	756 (671-884)	6.5 (5.8-7.5)	-1.478 (-1.854--1.101)
Italy	12731 (11648-13333)	10.35 (9.66-10.76)	12450 (11341-13264)	8.8 (8.2-9.3)	-1.712 (-2.384--1.036)
Jamaica	155 (141-168)	5.97 (5.46-6.52)	185 (142-233)	6.1 (4.7-7.7)	0.058 (-1.811-1.963)
Japan	25817 (22822-28120)	9.12 (8.32-9.7)	26248 (22159-29648)	7.6 (6.9-8.2)	-2.055 (-2.544--1.563)
Jordan	373 (332-422)	12.58 (11.07-14.25)	644 (522-782)	11 (8.9-13.3)	-1.447 (-1.777--1.116)
Kazakhstan	6832 (6539-7176)	44.38 (42.5-46.55)	6705 (5674-8150)	37.5 (31.9-45)	-2.06 (-2.18--1.939)
Kenya	11129 (8306-15567)	67.72 (50.04-95.88)	13095 (9262-18670)	57.5 (41.7-80.6)	-1.842 (-2.093--1.591)
Kiribati	25 (13-38)	37.93 (23.77-54.05)	27 (13-44)	34.5 (19.8-52.3)	-1.007 (-1.157--0.856)
Kuwait	140 (130-149)	9.48 (8.71-10.22)	204 (169-248)	7.9 (6.5-9.5)	-1.843 (-2.911--0.764)
Kyrgyzstan	2231 (2167-2302)	53.5 (51.87-55.19)	2143 (1878-2450)	40.9 (36-46.6)	-3.608 (-4.035--3.179)
Lao People's Democratic Republic	1057 (765-1378)	28.35 (20.93-37.06)	1273 (896-1736)	26.5 (19-35.6)	-0.702 (-0.888--0.515)
Latvia	484 (461-510)	15.68 (14.93-16.53)	388 (314-484)	12.9 (10.4-16)	-1.997 (-2.784--1.204)
Lebanon	501 (340-739)	12.5 (8.5-18.49)	596 (366-952)	11.6 (7.2-18.5)	-0.805 (-0.84--0.769)
Lesotho	366 (255-488)	30.22 (21.62-39.86)	395 (263-551)	28.6 (19.5-39.3)	-0.547 (-0.801--0.293)
Liberia	893 (649-1157)	50.96 (37.78-64.47)	955 (656-1375)	41.1 (30.2-56.4)	-2.339 (-3.113--1.559)
Libya	540 (425-681)	15.55 (11.87-19.98)	724 (499-987)	14.7 (10.3-20.1)	-0.714 (-0.935--0.492)
Lithuania	1171 (1115-1238)	27.14 (25.83-28.68)	830 (658-1031)	19.5 (15.6-24.5)	-3.48 (-4.266--2.689)
Luxembourg	88 (81-95)	11.87 (11-12.81)	90 (79-105)	9.4 (8.2-10.9)	-2.553 (-3.044--2.06)
Madagascar	3848 (3002-4731)	44.25 (34.97-53.72)	4524 (3334-5982)	37.8 (28.5-49.3)	-1.739 (-1.832--1.646)
Malawi	3434 (2906-4056)	57.84 (49.28-68.29)	3691 (2849-4637)	46.5 (36.3-57.8)	-2.301 (-2.587--2.014)
Malaysia	3587 (3255-3888)	19.05 (16.93-20.79)	4783 (3711-5971)	18.3 (14.3-22.7)	-0.595 (-0.939--0.25)
Maldives	21 (19-23)	10.38 (9.24-11.57)	33 (27-39)	9.8 (8.1-11.7)	-0.626 (-0.644--0.608)
Mali	2825 (2216-3734)	38.78 (30.69-50.33)	3267 (2375-4591)	33.1 (24.6-45.5)	-1.595 (-2.08--1.108)
Malta	40 (37-44)	5.92 (5.47-6.4)	40 (35-46)	5 (4.4-5.7)	-1.775 (-1.853--1.697)
Marshall Islands	9 (5-14)	27.91 (16.79-40.74)	10 (6-16)	25.3 (14.7-38.4)	-1.116 (-1.141--1.091)
Mauritania	564 (427-775)	33.71 (26.24-45.17)	603 (415-843)	27.6 (19.8-37.4)	-2.195 (-2.507--1.883)
Mauritius	285 (270-303)	19.97 (18.92-21.18)	263 (212-324)	15.4 (12.5-18.9)	-2.789 (-3.682--1.887)
Mexico	34581 (33354-35710)	38.28 (36.63-39.65)	46328 (39059-54376)	38.7 (32.7-45.2)	0.049 (-0.451-0.552)
Micronesia (Federated States of)	18 (10-28)	25.59 (14.13-38.85)	20 (10-32)	25.3 (13.7-39.8)	-0.129 (-0.185--0.072)
Monaco	7 (6-9)	9.91 (8.06-11.76)	7 (6-9)	9.1 (7-11.2)	-0.951 (-1.01--0.892)
Mongolia	1314 (1084-1568)	85.08 (71.12-99.47)	1656 (1287-2122)	72.9 (56.9-91.3)	-1.661 (-1.802--1.519)
Montenegro	49 (43-55)	5.75 (5.07-6.45)	50 (40-63)	5.4 (4.3-6.8)	-0.782 (-0.912--0.652)
Morocco	3712 (2768-4721)	16.01 (12.01-20.2)	4551 (3490-5539)	16.1 (12.4-19.5)	0.178 (-0.428-0.788)
Mozambique	2699 (2088-3408)	28.25 (21.88-35.6)	2547 (1577-3695)	21.4 (13.1-30.1)	-3.036 (-3.238--2.834)
Myanmar	18569 (15532-22175)	42.41 (35.76-50.4)	20361 (16009-25392)	38.2 (30.5-47.2)	-1.085 (-1.403--0.767)
Namibia	291 (205-385)	24.32 (17.11-31.86)	339 (233-476)	22.5 (15.5-31.1)	-0.837 (-1.022--0.653)
Nauru	2 (1-3)	31.16 (16.28-47.38)	2 (1-2)	26.7 (15-39.5)	-1.688 (-1.787--1.588)
Nepal	6510 (4910-9276)	36.08 (27.52-51.97)	7945 (5859-11140)	35.4 (26.3-49.5)	-0.224 (-0.374--0.074)
Netherlands	1678 (1532-1859)	6.08 (5.58-6.69)	1810 (1590-2023)	5.4 (4.8-6)	-1.219 (-1.421--1.016)
New Zealand	254 (232-281)	4.19 (3.85-4.6)	297 (266-337)	3.9 (3.6-4.4)	-0.905 (-1.165--0.645)
Nicaragua	1170 (1102-1230)	35.94 (33.7-37.91)	1623 (1316-1980)	36.2 (29.6-43.4)	0.315 (-0.156-0.788)
Niger	2555 (1812-3555)	40.18 (28.32-55.76)	3325 (2270-4862)	36.6 (25.3-52.6)	-0.878 (-1.322--0.432)
Nigeria	37704 (25899-54199)	51.59 (36.21-73.07)	40381 (27027-60093)	42 (29.3-60.8)	-2.28 (-2.412--2.149)
Niue	0 (0-0)	19.4 (14.21-25.1)	0 (0-0)	17.9 (13-23.2)	-0.918 (-0.926--0.909)
North Macedonia	294 (272-326)	10.8 (10.04-11.95)	317 (244-406)	10.1 (7.8-12.8)	-0.681 (-0.925--0.436)
Northern Mariana Islands	13 (11-15)	27.89 (23.86-31.86)	13 (10-15)	25.2 (20.8-30)	-1.062 (-1.177--0.947)
Norway	362 (334-406)	4.66 (4.34-5.13)	360 (327-410)	3.9 (3.6-4.4)	-2.229 (-2.538--1.92)
Oman	244 (221-266)	22.71 (20.59-24.78)	279 (209-386)	17.6 (14.6-21.7)	-2.896 (-3.402--2.387)
Pakistan	37671 (27785-50358)	39.24 (28.21-53.79)	44070 (32002-61364)	35 (25.2-49.8)	-1.241 (-1.322--1.16)
Palau	3 (2-5)	18.29 (11.33-26.72)	4 (2-6)	17.5 (10.7-26)	-0.47 (-0.569--0.37)
Palestine	283 (251-316)	18.06 (15.88-20.29)	359 (299-425)	17.1 (14.3-20.4)	-0.585 (-0.854--0.316)
Panama	386 (356-410)	12.67 (11.7-13.48)	503 (388-640)	12.1 (9.3-15.4)	-0.346 (-0.607--0.084)
Papua New Guinea	496 (358-660)	10.66 (7.77-13.97)	660 (475-894)	10.2 (7.5-13.7)	-0.518 (-0.647--0.389)
Paraguay	578 (511-670)	13.12 (11.56-15.23)	750 (561-983)	13 (9.7-17.1)	0.17 (-0.235-0.576)
Peru	5869 (4866-6909)	24.72 (20.5-29.07)	6828 (4888-9225)	21.1 (15.1-28.6)	-1.763 (-1.831--1.694)
Philippines	11457 (10364-12661)	18.08 (16.19-19.8)	14287 (11565-17580)	17.2 (14.1-21.1)	-0.52 (-0.611--0.43)
Poland	8996 (8751-9189)	16.4 (15.98-16.75)	8565 (7031-10234)	14.2 (11.6-17.1)	-2.167 (-2.671--1.66)
Portugal	2283 (2164-2397)	12.86 (12.24-13.48)	2092 (1914-2260)	10.2 (9.4-11)	-2.498 (-2.634--2.362)
Puerto Rico	867 (807-937)	15.43 (14.43-16.56)	1019 (786-1296)	15.6 (11.9-19.9)	-0.698 (-1.756-0.371)
Qatar	112 (92-135)	35.27 (29.86-41.91)	177 (121-249)	32.3 (23.4-44.3)	-1.023 (-1.645--0.397)
Republic of Korea	9279 (8683-10833)	14.74 (13.62-17.61)	10356 (9156-11891)	11.9 (10.6-13.8)	-2.322 (-2.566--2.078)
Republic of Moldova	3714 (3565-3828)	72.2 (69.28-74.44)	2745 (2400-3135)	48.9 (42.7-56)	-3.203 (-4.858--1.52)
Romania	11489 (11059-11872)	36.29 (35.01-37.51)	10386 (8512-12514)	31.2 (25.4-37.5)	-1.271 (-2.34--0.191)
Russian Federation	54680 (53721-55483)	28.2 (27.74-28.6)	46102 (39652-53012)	22.1 (19-25.5)	-1.669 (-2.738--0.588)
Rwanda	1967 (1604-2519)	43.9 (36.28-54.68)	2599 (1994-3523)	40.7 (32.1-53.1)	-0.81 (-0.942--0.677)
Saint Kitts and Nevis	8 (6-9)	15.74 (13.31-18.23)	12 (9-15)	18.1 (14.1-22.2)	1.303 (0.74-1.869)
Saint Lucia	22 (21-24)	13.7 (12.6-14.75)	33 (27-39)	15.3 (12.8-18.1)	1.725 (1.122-2.33)
Saint Vincent and the Grenadines	13 (12-15)	12.06 (10.87-13.27)	19 (16-22)	14 (11.7-16.5)	1.711 (1.294-2.129)
Samoa	27 (20-34)	20.08 (15.46-25.4)	30 (23-39)	19.4 (14.9-24.9)	-0.346 (-0.414--0.278)
San Marino	7 (5-9)	12.88 (8.93-17.13)	8 (6-12)	12.6 (8.4-18.4)	-0.186 (-0.386-0.015)
Sao Tome and Principe	48 (39-61)	54.32 (44.17-67.12)	49 (36-67)	44 (31.7-58.2)	-2.274 (-2.509--2.038)
Saudi Arabia	2947 (2631-3329)	32.63 (29.43-36.03)	3763 (2907-4627)	28.3 (22.9-34.6)	-1.58 (-1.665--1.495)
Senegal	1992 (1495-2684)	31.85 (24-42.92)	2365 (1631-3308)	29.2 (20.3-40.7)	-0.808 (-1.098--0.517)
Serbia	1532 (1423-1755)	10.98 (10.23-12.51)	1401 (1084-1792)	9.6 (7.4-12.3)	-1.57 (-2.105--1.032)
Seychelles	27 (25-30)	30.07 (27.23-32.8)	33 (28-39)	29 (24.7-33.3)	-0.353 (-0.49--0.216)
Sierra Leone	1024 (737-1371)	33.99 (25.29-44.8)	1192 (833-1620)	29 (20.4-39.3)	-1.653 (-1.995--1.31)
Singapore	201 (187-213)	3.96 (3.64-4.2)	253 (227-277)	3.3 (2.9-3.6)	-2.137 (-2.413--1.86)
Slovakia	1771 (1677-1867)	23.45 (22.22-24.69)	1694 (1292-2221)	19.9 (15.2-26.1)	-2.241 (-2.728--1.751)
Slovenia	648 (608-708)	19.52 (18.41-21.13)	569 (434-761)	14.9 (11.4-20)	-4.434 (-5.744--3.106)
Solomon Islands	110 (88-137)	32.73 (26.36-40.34)	133 (105-166)	30.8 (24.3-37.7)	-0.775 (-1.049--0.501)
Somalia	2969 (1910-4369)	54.5 (37.23-78.88)	3790 (2565-5521)	50.2 (34.7-72.1)	-0.89 (-0.958--0.822)
South Africa	6505 (6180-7063)	17.04 (16.15-18.54)	5824 (5189-6582)	12.5 (11.1-14.1)	-3.378 (-3.752--3.002)
South Sudan	1529 (975-2311)	45.2 (29.8-65.02)	1707 (1121-2578)	42.1 (28.6-61.7)	-0.766 (-0.88--0.651)
Spain	8443 (7739-9150)	10.73 (10-11.43)	8218 (7418-9134)	8.9 (8.1-9.7)	-2.083 (-2.451--1.715)
Sri Lanka	4078 (3872-4296)	20.92 (19.81-22.09)	4369 (3288-5849)	17.8 (13.6-23.5)	-2.109 (-2.516--1.701)
Sudan	3931 (2488-6083)	25.6 (16.13-41.42)	4100 (2682-6542)	21.7 (14.1-35.1)	-1.778 (-1.974--1.581)
Suriname	101 (93-109)	21.51 (19.81-23.4)	127 (101-154)	20.9 (16.8-25.2)	-0.224 (-0.52-0.073)
Sweden	1014 (950-1074)	5.98 (5.67-6.3)	1069 (976-1157)	5.5 (5.1-6)	-0.805 (-0.905--0.705)
Switzerland	1044 (958-1179)	7.66 (7.11-8.49)	1065 (946-1235)	6.5 (5.9-7.3)	-1.847 (-2.497--1.192)
Syrian Arab Republic	1853 (1570-2167)	20.59 (17.42-23.92)	2024 (1452-2677)	19.3 (14.3-24.9)	-0.707 (-0.758--0.655)
Taiwan (Province of China)	6524 (6192-6777)	21.5 (20.36-22.34)	7287 (5736-9264)	19.3 (15.3-24.6)	-2.406 (-3.216--1.59)
Tajikistan	1675 (1458-1920)	40.09 (33.98-46.99)	2188 (1771-2703)	38.8 (31.5-47.5)	-0.352 (-1.286-0.59)
Thailand	15863 (13740-18022)	20.31 (17.66-23.09)	19603 (14737-25608)	19.7 (14.9-25.7)	-0.345 (-0.373--0.316)
Timor-Leste	155 (78-253)	24.05 (12.8-38.94)	210 (126-314)	25.5 (15.8-38)	0.574 (0.254-0.895)
Togo	1165 (867-1501)	39.9 (30.38-50.77)	1272 (901-1710)	31 (22.4-40.9)	-2.609 (-3.078--2.139)
Tokelau	0 (0-0)	17.85 (12.55-23.74)	0 (0-0)	16.7 (12.1-22)	-0.752 (-0.793--0.712)
Tonga	19 (15-23)	25 (20.03-30.2)	19 (14-24)	23.3 (17.8-29.6)	-0.766 (-0.817--0.714)
Trinidad and Tobago	158 (147-172)	10.7 (9.94-11.67)	188 (137-249)	10.3 (7.6-13.6)	-0.379 (-0.452--0.305)
Tunisia	1135 (807-1546)	12.81 (9.23-17.31)	1367 (963-1973)	11.6 (8.3-16.8)	-1.07 (-1.096--1.045)
Turkey	6325 (5567-7075)	9.79 (8.59-10.96)	7349 (5893-8984)	8.7 (7-10.6)	-1.365 (-1.489--1.242)
Turkmenistan	1733 (1676-1800)	48.41 (46.84-50.21)	2381 (1926-2969)	52.1 (42.4-64.7)	0.693 (-0.133-1.526)
Tuvalu	2 (1-3)	22.81 (14.39-33.18)	2 (1-3)	21.9 (14.1-31.8)	-0.463 (-0.495--0.43)
Uganda	4093 (3105-5110)	36.27 (27.07-44.87)	5189 (3820-6654)	33.6 (24.4-41.6)	-0.786 (-0.911--0.661)
Ukraine	19478 (18868-20262)	31.06 (30.11-32.34)	20141 (16762-24158)	32.4 (27.1-38.9)	1.331 (-1.445-4.186)
United Arab Emirates	228 (167-291)	16.77 (11.7-21.43)	506 (313-730)	12.5 (7.5-18.7)	-3.82 (-4.885--2.742)
United Kingdom	9335 (8922-9852)	9.93 (9.57-10.41)	10031 (9510-10649)	9.5 (9.1-10.1)	-0.445 (-1.077-0.191)
United Republic of Tanzania	8107 (6678-9624)	40.06 (32.06-47.92)	8547 (6231-11113)	31.9 (22.5-41.3)	-2.397 (-2.679--2.114)
United States of America	55472 (53382-57122)	12.74 (12.29-13.09)	67286 (64169-69712)	13.2 (12.6-13.6)	0.293 (0.185-0.402)
United States Virgin Islands	31 (27-35)	20.06 (17.7-22.62)	33 (26-39)	19.1 (15.3-22.4)	-0.582 (-0.675--0.489)
Uruguay	453 (418-493)	9.78 (9.04-10.62)	471 (424-521)	9.1 (8.2-10)	-0.892 (-1.241--0.542)
Uzbekistan	10593 (10222-10968)	59.4 (57.28-61.53)	13042 (10878-15462)	53.3 (45.2-62)	-1.152 (-1.317--0.987)
Vanuatu	40 (24-59)	27.02 (16.88-38.54)	49 (30-72)	25.8 (15.7-37.1)	-0.555 (-0.634--0.476)
Venezuela (Bolivarian Republic of)	3353 (3193-3515)	15.24 (14.46-16.01)	4692 (3450-6157)	15.8 (11.6-20.7)	0.141 (-2.132-2.467)
Viet Nam	16562 (13994-19715)	22.82 (19.43-27.11)	23637 (18120-29851)	25.1 (19.5-31.4)	1.089 (0.88-1.297)
Yemen	2396 (1644-3541)	24.38 (16.25-37.29)	2786 (1982-3940)	20.9 (14.7-30.4)	-1.792 (-1.943--1.64)
Zambia	3543 (2959-4133)	68.53 (57.55-79.73)	4593 (3537-5871)	60.5 (48.3-75.3)	-1.321 (-1.628--1.012)
Zimbabwe	2135 (1502-2841)	35.5 (25.82-46.67)	2065 (1275-2992)	27.3 (17.2-38.9)	-2.848 (-3.175--2.521)

## Sheet: Appnedix 3. DALYs_country_table
Countray	2010		2019		Annual percentage change in the DALYs rate (95%CI)
	No. DALYs cases (95%UI)	ASDALYR per 100000 population (95% UI)	No. DALYS cases (95%UI)	ASDALYR per 100000 population (95% UI)
Afghanistan	126556 (72262-188819)	834.23 (516.33-1173.69)	145957 (85701-215279)	723.8 (454.1-1032.6)	-1.505 (-1.752--1.257)
Albania	7568 (6186-8959)	230.23 (190.04-272.46)	8199 (5967-10937)	224 (165.8-294)	-0.3 (-0.545--0.054)
Algeria	94366 (75484-118222)	345.57 (277.55-432.47)	110540 (83132-144421)	307.3 (233.5-397.2)	-1.288 (-1.388--1.187)
American Samoa	216 (186-251)	443.37 (383.88-509.7)	233 (184-292)	440.6 (348.1-555.5)	-0.156 (-0.459-0.148)
Andorra	310 (242-394)	258.45 (202.26-328.47)	325 (242-429)	242.7 (178.9-320.6)	-0.66 (-0.697--0.623)
Angola	172615 (141501-208141)	1465.9 (1208.42-1777.11)	209950 (151384-276090)	1262.8 (965.8-1607.7)	-1.836 (-2.13--1.541)
Antigua and Barbuda	287 (260-315)	336.13 (304.6-370.4)	349 (295-410)	330.7 (281.8-387.6)	0.123 (-0.326-0.575)
Argentina	184438 (176146-193993)	423.6 (404.64-445.02)	222885 (206738-240654)	437.1 (405.6-472.4)	0.552 (0.218-0.888)
Armenia	25956 (24841-27129)	710.64 (680.6-742.18)	25308 (21235-29619)	649.6 (546.7-758.5)	-0.975 (-1.548--0.398)
Australia	49325 (46507-51906)	169.85 (160.5-178.55)	56515 (52019-60827)	163.4 (151.1-175.7)	-0.327 (-1.027-0.378)
Austria	52102 (49936-54281)	407.68 (391.08-424.83)	45734 (42852-48908)	318.2 (298.6-338.5)	-2.654 (-3.131--2.174)
Azerbaijan	79799 (68048-90856)	1010 (849.71-1156.99)	88789 (74156-108330)	885.2 (731.9-1074.2)	-1.374 (-1.526--1.222)
Bahamas	1610 (1452-1770)	459.35 (417.42-504.2)	1954 (1554-2447)	453.1 (361.5-565.2)	-0.154 (-0.559-0.253)
Bahrain	2952 (2576-3397)	440.42 (389.95-496.72)	4283 (3159-5750)	366.6 (277-475.8)	-2.046 (-2.262--1.829)
Bangladesh	904405 (773342-1071406)	803.47 (689.43-940.33)	842270 (651645-1080464)	583.5 (450.6-749.6)	-3.352 (-3.795--2.908)
Barbados	995 (903-1091)	270.22 (245.45-296.36)	1205 (950-1477)	272 (215-335.1)	-0.001 (-0.239-0.239)
Belarus	112155 (107737-116678)	884.15 (848.55-923.1)	73483 (56359-96440)	547.4 (419.6-719.2)	-7.612 (-9.764--5.41)
Belgium	50947 (48438-53798)	309.82 (295.33-325.49)	49978 (46026-54177)	276 (255-297.4)	-1.477 (-1.727--1.226)
Belize	1388 (1298-1482)	607.51 (567.89-647.55)	2149 (1862-2476)	642.7 (556.5-738.9)	1.09 (0.547-1.635)
Benin	63566 (46863-83471)	1231.32 (920.51-1605.4)	72099 (50929-99270)	1001 (735.4-1340.4)	-2.303 (-2.62--1.986)
Bermuda	177 (156-201)	182.57 (160.69-206.98)	190 (155-233)	171.5 (140.1-209.6)	-0.574 (-0.818--0.33)
Bhutan	5732 (3820-10456)	996.24 (668.83-1826.75)	5872 (3755-11173)	872.1 (563.5-1661.3)	-1.453 (-1.574--1.332)
Bolivia (Plurinational State of)	73106 (55244-93572)	985.06 (753.88-1249.65)	89407 (65849-117766)	937.9 (691.8-1237.2)	-0.518 (-0.69--0.345)
Bosnia and Herzegovina	16516 (15082-19148)	307.58 (281.82-356.86)	15756 (12152-20155)	292.4 (226.1-372.6)	-0.398 (-0.65--0.145)
Botswana	13240 (8726-18454)	960.76 (654.43-1317.48)	15138 (10257-21463)	802.6 (557.1-1113.5)	-1.956 (-2.149--1.763)
Brazil	1113221 (1082185-1155709)	565.11 (548.58-587.31)	1170623 (1113985-1238024)	476.5 (453-504.1)	-1.931 (-2.502--1.357)
Brunei Darussalam	815 (715-919)	257.77 (229.66-289.1)	1089 (914-1276)	257.7 (218.4-302)	0.037 (-0.198-0.273)
Bulgaria	77107 (72936-81938)	699.16 (660.59-744.09)	79238 (61489-99862)	734.4 (567.7-927.9)	1.012 (0.415-1.613)
Burkina Faso	83496 (52995-117216)	856.06 (555.68-1176.73)	109925 (62678-161570)	813.9 (467-1167.5)	-0.33 (-1.093-0.44)
Burundi	56161 (34459-90653)	1213.56 (744.77-1918.83)	66996 (40914-115893)	1053.4 (648.4-1782.2)	-1.5 (-1.683--1.316)
Cabo Verde	2843 (2570-3131)	720.76 (650.87-791.79)	3468 (2843-4216)	708.2 (585-851.4)	-0.008 (-0.814-0.805)
Cambodia	246168 (203217-293075)	2198.32 (1842.2-2587.84)	282663 (224384-353155)	1983.2 (1585.7-2456.9)	-1.105 (-1.249--0.96)
Cameroon	136494 (89130-187579)	1097.7 (743.22-1478.07)	153175 (98044-223187)	875.9 (574.1-1265)	-2.422 (-2.609--2.235)
Canada	111312 (106480-116698)	222.56 (213.6-232.69)	129216 (118931-140155)	220.9 (204.7-238.1)	-0.013 (-0.378-0.354)
Central African Republic	36585 (20248-60345)	1427.97 (853.54-2259.7)	41113 (24249-67975)	1302.2 (813.6-2068.3)	-1.052 (-1.135--0.969)
Chad	85151 (67569-105747)	1386.24 (1094.15-1696.8)	108482 (82341-140472)	1287 (968.5-1663.3)	-0.792 (-0.934--0.65)
Chile	126196 (121348-130460)	670.6 (645.46-692.98)	138438 (129990-147602)	592.3 (557.1-630.9)	-1.376 (-1.649--1.103)
China	4918150 (4457419-5451755)	298.29 (270.87-330.67)	4343006 (3640496-5146100)	217.8 (183.4-256.9)	-3.52 (-3.655--3.384)
Colombia	90189 (84907-98597)	221.32 (207.88-242.06)	96343 (72947-125233)	184.9 (139.9-239.9)	-1.877 (-2.663--1.084)
Comoros	3631 (2405-5488)	853 (570.65-1299.21)	4865 (3111-7046)	874.6 (568.5-1257.2)	0.401 (-1.064-1.886)
Congo	32931 (24284-42359)	1269.23 (937.31-1629.52)	37358 (25951-50504)	1045.2 (729.7-1381.4)	-2.045 (-2.309--1.78)
Cook Islands	53 (44-62)	261.05 (218.01-306.48)	57 (43-72)	246.4 (185.7-312)	-0.658 (-0.714--0.603)
Costa Rica	20608 (19396-21935)	506.83 (476.35-540.82)	26140 (20022-33330)	500.3 (383.9-638)	0.499 (-0.658-1.669)
Croatia	37048 (35452-38695)	544.86 (521.33-568.08)	29869 (23303-37985)	420.8 (327.5-535.3)	-3.94 (-4.835--3.036)
Cuba	43892 (41332-47749)	286.85 (270.3-310.99)	56054 (44132-69059)	321.4 (253.6-394.7)	2.626 (1.738-3.523)
Cyprus	2693 (2475-2997)	196.08 (180.28-219.01)	3106 (2652-3583)	170.6 (146-196.2)	-1.63 (-2.034--1.225)
Czechia	72331 (69291-76019)	468.98 (449.87-491.46)	66474 (53677-81552)	404.8 (326.3-497.2)	-1.767 (-2.152--1.382)
C么te d'Ivoire	142865 (95685-198907)	1166.11 (791.98-1605.17)	148384 (98083-204445)	921.5 (620.8-1256.8)	-2.601 (-2.873--2.328)
Democratic People's Republic of Korea	147092 (92743-200803)	521.32 (334.79-700.91)	155742 (94893-215511)	472.1 (292.3-649.7)	-1.128 (-1.194--1.061)
Democratic Republic of the Congo	455114 (333897-592425)	1177.97 (843.13-1511.37)	537020 (386614-740827)	1033.8 (745.1-1383.7)	-1.542 (-1.709--1.374)
Denmark	30315 (28746-32517)	367.42 (348.56-393.54)	25022 (22913-27306)	279.2 (256-304.5)	-2.749 (-3.334--2.16)
Djibouti	5756 (3487-9682)	1039.99 (633.46-1730.29)	7749 (4813-12300)	950.5 (605.8-1500.1)	-1.056 (-1.533--0.577)
Dominica	272 (234-319)	356.06 (306.04-415.79)	291 (230-368)	345.3 (271.7-435.8)	-0.36 (-0.449--0.27)
Dominican Republic	50663 (39418-63139)	623.44 (487.57-775.36)	83024 (56593-114786)	835.1 (574.3-1153.4)	3.511 (2.517-4.514)
Ecuador	87977 (79404-97145)	722.87 (653.33-796.5)	100815 (77256-130324)	640.4 (491.4-827.6)	-1.18 (-1.469--0.89)
Egypt	1243775 (958674-1449105)	2546.11 (2028.42-2970.95)	1519838 (948098-2067983)	2409.7 (1570.9-3247.4)	-0.537 (-0.826--0.247)
El Salvador	35109 (32296-37152)	695.38 (640.29-737.18)	43530 (32400-57201)	735.8 (547.5-967.7)	1.191 (0.051-2.343)
Equatorial Guinea	3538 (2078-5547)	688 (433.18-1050.63)	4599 (2694-7453)	629.3 (398-998.3)	-1.045 (-1.553--0.534)
Eritrea	47717 (32551-67607)	1638.09 (1154.74-2288.99)	56607 (40911-78145)	1473.2 (1089.9-1990.9)	-1.184 (-1.349--1.019)
Estonia	9545 (8899-10195)	529.47 (494.53-567.04)	8892 (6731-11466)	489.6 (373.9-630.2)	-0.695 (-1.386-0)
Eswatini	6951 (4350-10067)	1086.68 (714.06-1527.01)	6876 (4641-9919)	885.7 (616.7-1253.6)	-2.231 (-2.383--2.08)
Ethiopia	603334 (523617-709460)	1437.79 (1233.75-1689.57)	737047 (594258-918798)	1341.4 (1106.3-1637.4)	-0.72 (-0.907--0.532)
Fiji	2794 (2548-3099)	355.07 (325.73-393.75)	3014 (2268-3870)	345.8 (263.3-438.9)	-0.307 (-0.358--0.256)
Finland	40315 (38386-43167)	498.51 (474.97-533.99)	32607 (29963-35285)	392.4 (362.6-425.1)	-2.809 (-3.135--2.482)
France	293246 (280691-304703)	316.58 (303.32-329.09)	259456 (240406-281841)	253.2 (235.6-274.4)	-2.62 (-3.138--2.1)
Gabon	12061 (8891-15551)	1182.61 (872-1528.52)	13010 (9332-17183)	997.3 (717.3-1307.8)	-1.85 (-2.07--1.629)
Gambia	9625 (7423-12442)	973.06 (742.92-1256.99)	12242 (8911-16399)	954.7 (683.3-1280.8)	0.63 (-0.428-1.7)
Georgia	48770 (44730-53190)	958.08 (877.29-1045.7)	46391 (38415-55315)	950.8 (789.9-1127)	0.094 (-0.442-0.632)
Germany	517266 (493493-551234)	386.71 (369.8-411.37)	498184 (462683-539624)	348.2 (322.7-377.2)	-1.23 (-1.757--0.7)
Ghana	194728 (153767-233367)	1202.06 (955.47-1433.6)	213288 (153062-278397)	986.1 (718.7-1275.8)	-2.093 (-2.306--1.88)
Greece	29489 (28162-30958)	171.05 (163.84-179.01)	29349 (26996-31540)	162.7 (150.4-174)	-0.657 (-1.212--0.099)
Greenland	301 (251-349)	423.44 (356.05-489.09)	286 (217-368)	382.2 (291.1-490.5)	-1.149 (-1.271--1.027)
Grenada	466 (427-507)	448.19 (411.55-485.65)	537 (470-611)	455 (399.5-517.7)	0.485 (0.11-0.862)
Guam	953 (848-1066)	561.14 (500.47-627.91)	1024 (846-1220)	557 (461.5-664.5)	-0.048 (-0.243-0.147)
Guatemala	146040 (128454-165869)	1475.17 (1296.31-1685.06)	191533 (150573-241298)	1420.9 (1118.2-1799.9)	-0.485 (-0.935--0.033)
Guinea	80850 (59716-106493)	1309.07 (985.06-1687.09)	85732 (60057-119859)	1125.7 (804.2-1527.7)	-1.604 (-1.897--1.31)
Guinea-Bissau	15009 (10581-20071)	1751.8 (1272.83-2286.06)	16890 (12115-22763)	1564.5 (1140.7-2072.5)	-1.275 (-1.382--1.167)
Guyana	7932 (6911-9127)	1228.4 (1075.57-1405.87)	8419 (6470-10784)	1154.5 (895-1472.9)	-0.634 (-0.954--0.313)
Haiti	60273 (31340-86616)	872.83 (468.7-1219.15)	73340 (37000-108911)	823.6 (428.3-1199.5)	-0.622 (-0.691--0.553)
Honduras	67045 (48582-89799)	1289.23 (912.91-1738.12)	84991 (57007-120203)	1243.9 (838.1-1755.4)	-0.324 (-0.476--0.172)
Hungary	136270 (131819-140625)	924.95 (895.65-953.45)	101513 (83016-123114)	660.3 (537.5-802.1)	-4.516 (-5.301--3.724)
Iceland	408 (365-451)	101.68 (91.04-112.29)	453 (400-507)	96.4 (85-107.5)	-0.539 (-0.815--0.263)
India	9209318 (8452301-10122621)	856.47 (785.5-941.91)	9635297 (8187694-11300327)	728.1 (617.3-856)	-1.928 (-2.78--1.068)
Indonesia	2711526 (2416905-3060358)	1329.89 (1191.81-1487.07)	2704509 (2254215-3220715)	1115.5 (937.3-1305.2)	-1.981 (-2.391--1.57)
Iran (Islamic Republic of)	174220 (167095-184355)	281.45 (267.86-299.89)	184174 (166611-204894)	235.5 (213.1-261.9)	-1.999 (-2.233--1.764)
Iraq	82769 (65158-102533)	382.48 (301.37-471.67)	87671 (67617-111647)	304.7 (236.7-381.6)	-2.59 (-2.931--2.247)
Ireland	11335 (10693-12036)	204.44 (192.93-217.07)	10587 (9565-11611)	160 (144.8-175.2)	-3.245 (-3.82--2.668)
Israel	13829 (12979-15121)	163.85 (154.13-178.64)	15750 (14303-17677)	146.6 (133.3-163.3)	-1.342 (-1.851--0.831)
Italy	266254 (251905-275113)	253.59 (243.53-261.48)	247093 (232822-260458)	213.5 (203.9-223.7)	-2.022 (-2.541--1.499)
Jamaica	4258 (3926-4658)	164.62 (151.55-180.36)	5081 (3811-6550)	170.6 (128.1-219.2)	0.08 (-1.723-1.917)
Japan	545947 (509928-570641)	234.78 (224.54-243.14)	489988 (446942-526421)	192.9 (182.9-202.8)	-2.259 (-2.546--1.971)
Jordan	11116 (9934-12496)	277.55 (246.52-313.1)	18722 (15277-22750)	245.3 (201-296.7)	-1.332 (-1.455--1.208)
Kazakhstan	240303 (229802-253195)	1465.03 (1401.28-1542.37)	217820 (182027-271041)	1135.9 (955.6-1399.7)	-3.328 (-3.729--2.926)
Kenya	369250 (278147-506847)	1788.16 (1339.83-2499.76)	424116 (296856-609077)	1487.1 (1051.8-2123.7)	-2.089 (-2.378--1.799)
Kiribati	986 (462-1560)	1223.47 (644.35-1858.87)	1048 (472-1739)	1105.2 (539-1787.5)	-1.101 (-1.221--0.981)
Kuwait	4213 (3983-4467)	223.59 (209.63-237.42)	6083 (5059-7429)	180.5 (150.7-219.5)	-2.065 (-3.349--0.763)
Kyrgyzstan	82914 (80440-85567)	1787.76 (1735.88-1844.86)	77752 (68239-88631)	1351.8 (1190.9-1543.5)	-3.929 (-4.498--3.357)
Lao People's Democratic Republic	38030 (27250-49928)	866.51 (626.1-1130.07)	43903 (31067-59632)	783.7 (552.4-1074)	-0.999 (-1.122--0.876)
Latvia	16026 (15253-16881)	564.4 (536.08-595.55)	12328 (9952-15242)	460 (369.3-565.4)	-2.147 (-2.943--1.344)
Lebanon	11851 (8380-16994)	285.46 (202.47-408.82)	14011 (8755-21506)	269.4 (169.4-412.6)	-0.639 (-0.685--0.593)
Lesotho	12411 (8125-16737)	909.74 (609.7-1221.2)	13718 (8617-19653)	869.2 (560.2-1228.3)	-0.472 (-0.704--0.24)
Liberia	32135 (22944-43690)	1400.68 (1016.68-1825.57)	34739 (22616-51315)	1150.6 (786.9-1655.2)	-2.436 (-2.819--2.051)
Libya	16087 (12877-19892)	377.39 (304.51-465.16)	20417 (13092-27521)	353.5 (237.1-476.9)	-0.757 (-0.983--0.53)
Lithuania	40806 (38966-42944)	1006.75 (961.68-1062.22)	27626 (22014-34530)	721.7 (575.2-894.9)	-3.527 (-4.362--2.684)
Luxembourg	2326 (2168-2499)	331.77 (309.51-356.17)	2384 (2080-2732)	265.7 (232.2-303.2)	-2.524 (-2.904--2.143)
Madagascar	139388 (107903-172319)	1223.95 (954.99-1505.97)	161144 (116717-212897)	1044.5 (770.3-1378.3)	-1.748 (-1.839--1.656)
Malawi	120130 (99533-142206)	1609.3 (1352.2-1910.25)	127119 (95442-162339)	1273.4 (978.8-1604.2)	-2.48 (-2.734--2.226)
Malaysia	105898 (98078-114506)	473.69 (434.83-511.01)	135962 (105588-171007)	465.9 (362.5-585)	-0.2 (-0.417-0.018)
Maldives	665 (596-740)	267.07 (240.62-294.85)	1066 (876-1279)	250.7 (207.6-298.4)	-0.714 (-0.844--0.584)
Mali	103376 (79446-139806)	1118.87 (875.68-1479.58)	122984 (86848-175610)	973.9 (700.8-1362.2)	-1.337 (-1.976--0.694)
Malta	1063 (983-1149)	170.18 (156.95-183.05)	1019 (891-1147)	147.2 (129.1-165.8)	-1.653 (-1.938--1.366)
Marshall Islands	369 (202-560)	902.01 (512.99-1346.46)	393 (215-619)	810.4 (452.5-1266.3)	-1.199 (-1.23--1.168)
Mauritania	18536 (13267-26039)	925.41 (684.35-1282.9)	19382 (12148-29166)	752.3 (494.7-1092.6)	-2.268 (-2.615--1.919)
Mauritius	9901 (9350-10516)	661.81 (625.9-702.58)	8329 (6674-10280)	494.4 (399.9-608)	-3.709 (-4.383--3.031)
Mexico	1068199 (1045817-1096854)	1090.25 (1063.98-1121.24)	1392883 (1168741-1644445)	1109.8 (933.1-1310.2)	0.157 (-0.683-1.003)
Micronesia (Federated States of)	688 (362-1084)	827.95 (445.88-1286.82)	724 (350-1213)	801.4 (398.5-1323.7)	-0.343 (-0.389--0.297)
Monaco	177 (143-210)	288.16 (233-347.38)	174 (134-216)	264.5 (201.3-332.8)	-0.935 (-0.987--0.883)
Mongolia	44320 (36288-53586)	2164.79 (1793.28-2574.46)	54155 (41933-69578)	1866.3 (1460.4-2369.1)	-1.684 (-1.779--1.589)
Montenegro	1510 (1327-1707)	182.37 (160.81-206.03)	1486 (1175-1890)	168.5 (133.2-213.9)	-0.89 (-0.977--0.803)
Morocco	106604 (78244-138269)	394.27 (293.22-503.92)	120388 (90862-153160)	368.3 (282.5-456.8)	-0.653 (-0.899--0.407)
Mozambique	98361 (76483-122286)	770.44 (592.46-981.04)	93441 (57231-138708)	577.5 (359.2-842.3)	-3.066 (-3.301--2.831)
Myanmar	737714 (607855-881242)	1568.11 (1304.39-1870.2)	786939 (608391-987595)	1411.6 (1092.5-1777.1)	-1.06 (-1.47--0.649)
Namibia	9743 (6868-13149)	712.84 (506.13-950.65)	11243 (7460-16234)	651.8 (442.7-928.4)	-0.816 (-1.276--0.353)
Nauru	73 (30-122)	1007.79 (465.97-1626.16)	64 (32-101)	850.2 (447.1-1298.8)	-1.878 (-1.99--1.765)
Nepal	224489 (163796-315302)	1066.98 (790.85-1509.59)	253449 (185486-349832)	994.4 (728.3-1376.8)	-0.834 (-1.083--0.585)
Netherlands	36617 (34565-38934)	143.8 (136.2-152.69)	36730 (33509-40265)	126.2 (115.6-137.7)	-1.426 (-1.599--1.252)
New Zealand	6187 (5808-6676)	107.97 (101.72-115.99)	6737 (6149-7440)	99.7 (91.4-109.4)	-0.858 (-1.208--0.507)
Nicaragua	34856 (32957-36694)	924.51 (871.7-971.86)	47647 (38151-59356)	945.7 (757.8-1166.8)	0.593 (-0.169-1.361)
Niger	98652 (69734-135916)	1135.7 (796.64-1593.67)	128489 (86812-188164)	1061.2 (718.5-1550.7)	-0.558 (-1.142-0.03)
Nigeria	1348308 (925865-1929101)	1404.48 (949.5-2040.38)	1460195 (951140-2221001)	1152.5 (765.4-1726.9)	-2.408 (-2.76--2.056)
Niue	11 (8-14)	590.72 (415.48-788.47)	11 (8-14)	538.3 (377.9-734.1)	-1.019 (-1.063--0.976)
North Macedonia	8454 (7849-9357)	306.79 (285.91-339.05)	8846 (6735-11370)	285.5 (218.9-366.1)	-0.692 (-0.894--0.489)
Northern Mariana Islands	472 (386-559)	810.07 (682.68-943.41)	410 (331-500)	729.2 (591.3-902.5)	-1.088 (-1.25--0.926)
Norway	8822 (8369-9550)	126.95 (120.95-136.24)	8302 (7693-9171)	102.9 (95.4-112.6)	-2.579 (-2.884--2.274)
Oman	7774 (6948-8702)	544.77 (495.05-593.55)	9194 (6544-13370)	390 (306.3-514.7)	-3.58 (-3.804--3.355)
Pakistan	1462400 (1111434-1905399)	1196.7 (889.2-1590.72)	1699392 (1259602-2288033)	1063.8 (777.4-1470.4)	-1.248 (-1.345--1.151)
Palau	119 (69-180)	578.89 (343.47-865.53)	131 (76-203)	557 (327.3-855)	-0.449 (-0.522--0.377)
Palestine	8181 (7167-9118)	396.7 (351.37-440.08)	10037 (8445-11817)	367.6 (308.3-433.8)	-0.921 (-1.134--0.707)
Panama	10296 (9716-10890)	326.07 (307.62-344.81)	12929 (9921-16717)	310.2 (238-400.6)	-0.475 (-0.727--0.223)
Papua New Guinea	21014 (15274-28033)	378.28 (273.9-501.09)	27531 (20068-37180)	360.1 (262.1-485.9)	-0.593 (-0.726--0.46)
Paraguay	17841 (15747-20839)	374.31 (331.62-434.45)	22716 (16870-30001)	372.5 (275.7-491.9)	0.173 (-0.618-0.971)
Peru	163173 (134922-192001)	654.81 (543.01-768.98)	182835 (130105-250547)	554.5 (394.8-760.3)	-1.924 (-2.273--1.574)
Philippines	395736 (361003-446249)	535.96 (487.76-596.34)	479216 (386611-593954)	509.4 (412.4-629.1)	-0.535 (-0.581--0.489)
Poland	287755 (281441-293793)	549.03 (537.32-560.65)	264518 (217060-318775)	475.9 (391.6-572.9)	-2.13 (-2.66--1.596)
Portugal	62308 (59647-65189)	390.92 (373.83-409.16)	52938 (48955-57022)	301 (278.5-323.4)	-2.934 (-3.075--2.793)
Puerto Rico	22205 (20955-23541)	427.48 (403.64-451.91)	24291 (18395-31090)	430.5 (325.2-554.2)	-0.917 (-2.069-0.248)
Qatar	4080 (3333-4968)	673.92 (572.19-802.72)	6072 (4181-8473)	550.1 (392.6-765.2)	-2.022 (-2.554--1.486)
Republic of Korea	281082 (266635-314074)	420.62 (398.37-474.43)	279337 (249805-312891)	326.6 (292.3-365.2)	-2.648 (-2.915--2.381)
Republic of Moldova	114457 (109860-117928)	2249.46 (2159.27-2319.9)	81368 (71160-93260)	1507 (1316.8-1729.8)	-3.169 (-4.968--1.336)
Romania	328444 (317473-339721)	1108.81 (1071.87-1147.19)	284066 (231462-343645)	933.9 (756.9-1133.9)	-1.502 (-2.653--0.338)
Russian Federation	2007091 (1974266-2038653)	1077.01 (1060.55-1094.42)	1611988 (1380956-1865003)	824.1 (706.6-952.8)	-2.061 (-3.161--0.948)
Rwanda	69883 (54987-91639)	1205.04 (977.39-1538.94)	88102 (64772-125891)	1107.7 (850.8-1508.4)	-0.886 (-1.02--0.752)
Saint Kitts and Nevis	231 (185-273)	430.11 (350.89-500.39)	366 (262-462)	491.3 (355.1-622)	1.22 (0.667-1.777)
Saint Lucia	688 (634-742)	401.14 (369.56-431.56)	940 (776-1120)	432.4 (357.2-514.6)	1.227 (0.789-1.667)
Saint Vincent and the Grenadines	409 (369-453)	361.73 (326.83-401.25)	564 (470-668)	415.3 (347-490.8)	1.859 (0.522-3.213)
Samoa	927 (672-1217)	623.46 (459.16-807.3)	1029 (733-1386)	597.4 (431.9-797.7)	-0.468 (-0.523--0.413)
San Marino	144 (100-194)	307.52 (211.37-420.21)	165 (108-244)	305.9 (197.8-463.6)	0.043 (-0.046-0.132)
Sao Tome and Principe	1614 (1271-2113)	1516.24 (1206.66-1947.86)	1661 (1222-2251)	1204 (891.1-1640.7)	-2.635 (-3.192--2.075)
Saudi Arabia	81729 (71672-95322)	634.98 (570.73-708.17)	109527 (83115-138178)	545.8 (432.4-666.1)	-1.657 (-1.732--1.581)
Senegal	68192 (50623-92815)	894.56 (671.25-1210.2)	80651 (54887-116197)	831.5 (573.7-1174.8)	-0.57 (-0.972--0.167)
Serbia	42325 (39501-47919)	320.54 (299.48-364.07)	37484 (28525-47930)	280.4 (212.3-361.9)	-1.63 (-2.183--1.073)
Seychelles	902 (813-986)	914.21 (825.51-1000.52)	1081 (909-1260)	881.9 (746.1-1021.6)	-0.381 (-0.473--0.288)
Sierra Leone	37383 (25228-51663)	978.42 (698.39-1311.89)	44240 (29763-60715)	855.8 (597.5-1170.7)	-1.369 (-1.797--0.938)
Singapore	5669 (5307-5982)	101.12 (94.75-106.82)	6483 (5934-7065)	81.5 (74.7-89)	-2.429 (-2.586--2.271)
Slovakia	56828 (53629-59871)	771.16 (728.2-811.72)	51927 (39412-68223)	644.8 (488.8-849)	-2.454 (-2.998--1.907)
Slovenia	18300 (17336-19405)	584 (553.77-617.4)	15135 (11580-20214)	437.3 (334.2-580.5)	-3.759 (-4.599--2.911)
Solomon Islands	4697 (3770-5877)	1204.44 (967.49-1485.72)	5623 (4387-7054)	1127.9 (890.6-1398.1)	-0.828 (-1.094--0.562)
Somalia	109349 (68635-161452)	1537.85 (1003.28-2260.12)	139560 (91456-202594)	1411.3 (955.6-2066.2)	-0.936 (-1.001--0.87)
South Africa	228520 (215915-248136)	528.07 (501.65-571.95)	192238 (172079-215914)	368.1 (329.4-413.3)	-4.004 (-4.71--3.294)
South Sudan	52937 (33336-82634)	1196.57 (754.17-1803.87)	57051 (36278-88004)	1113.1 (726.8-1688.2)	-0.818 (-0.869--0.766)
Spain	199327 (189104-209623)	284.98 (272.32-298.73)	180815 (166814-195173)	229.1 (212.5-246.5)	-2.476 (-2.89--2.059)
Sri Lanka	127219 (120716-134161)	596.33 (567.09-627.12)	129944 (96308-173788)	514 (382.5-688.2)	-1.754 (-2.183--1.322)
Sudan	135111 (85059-190322)	646.26 (408.01-979.46)	134733 (86406-203140)	533.7 (348.7-840.5)	-2.055 (-2.26--1.849)
Suriname	3042 (2810-3335)	603.03 (559.62-657.16)	3660 (2916-4495)	583.7 (466.2-714.5)	-0.176 (-0.586-0.235)
Sweden	23705 (22644-24929)	159.7 (152.9-168.01)	23697 (22119-25538)	143.6 (134-154.7)	-1.185 (-1.297--1.074)
Switzerland	25208 (23776-27231)	204.47 (193.99-217.87)	24272 (22219-26831)	168.4 (155.1-183.8)	-2.174 (-2.675--1.67)
Syrian Arab Republic	59440 (50824-69582)	463.19 (394.5-541.36)	55832 (39703-74045)	435 (314-571.4)	-0.655 (-0.726--0.584)
Taiwan (Province of China)	194648 (186910-201246)	635.05 (609.38-656.87)	199865 (157576-257237)	562.3 (444.6-722)	-2.725 (-3.51--1.935)
Tajikistan	61381 (53901-69267)	1175.77 (1024.98-1342.05)	81344 (65576-100453)	1142.3 (929.6-1403.2)	-0.096 (-0.396-0.205)
Thailand	536285 (465074-610113)	648.33 (564.16-735.37)	615181 (456458-812960)	632.7 (472.3-834)	-0.04 (-0.315-0.236)
Timor-Leste	4952 (2209-8052)	677.86 (309.08-1110.59)	6606 (3450-9858)	721.8 (393.5-1080.3)	0.634 (0.439-0.83)
Togo	43510 (31850-56510)	1151.29 (861.13-1480.32)	46280 (32178-62424)	897.4 (636.7-1206.2)	-2.546 (-3.075--2.014)
Tokelau	6 (4-8)	548.52 (380.31-750.35)	7 (5-9)	506.8 (353.3-697.9)	-0.855 (-0.915--0.796)
Tonga	609 (487-748)	749.52 (600.79-923.89)	592 (446-767)	691.3 (522-890.9)	-0.964 (-1.045--0.883)
Trinidad and Tobago	5024 (4687-5451)	329.69 (307.04-358.72)	5583 (4096-7476)	314.6 (229.5-419.6)	-0.457 (-0.562--0.352)
Tunisia	29659 (20754-40485)	301.67 (213.5-408.72)	33910 (23109-50167)	271.9 (187.3-398)	-1.132 (-1.159--1.106)
Turkey	157302 (139696-176040)	228.2 (203.08-254.85)	172252 (137423-211669)	197 (158.1-240.5)	-1.636 (-1.792--1.479)
Turkmenistan	69529 (67016-72380)	1707.83 (1650.82-1772.99)	92639 (75140-115500)	1871.9 (1521.5-2329.2)	1.259 (0.724-1.797)
Tuvalu	72 (44-106)	733.69 (451.3-1076.25)	77 (48-115)	696.3 (437.8-1038.8)	-0.571 (-0.611--0.532)
Uganda	143585 (109080-182075)	979.53 (743.67-1223.3)	180774 (131911-242602)	907.5 (668.2-1164.7)	-0.764 (-1.032--0.495)
Ukraine	726019 (701887-756706)	1219.31 (1177.18-1271.69)	759649 (632492-911974)	1305.3 (1087.1-1565)	1.831 (-1.244-5.002)
United Arab Emirates	8720 (6597-11079)	373.48 (267.51-478.1)	18428 (11578-26575)	294.6 (182.7-429.1)	-3.074 (-3.87--2.271)
United Kingdom	274648 (267311-286416)	320.45 (312.84-334)	283251 (273216-297278)	303.1 (293.3-317.3)	-0.45 (-1.132-0.237)
United Republic of Tanzania	282182 (233038-342918)	1113.14 (917.81-1316.78)	294664 (218253-389266)	882.5 (647.2-1152.9)	-2.423 (-2.714--2.13)
United States of America	1588413 (1545285-1622589)	381.45 (371.44-389.31)	1825800 (1766554-1878922)	389.1 (377-400.4)	0.197 (0.094-0.3)
United States Virgin Islands	850 (740-965)	545.48 (471.95-621.19)	855 (681-1013)	523.9 (412.5-640.8)	-0.451 (-0.546--0.356)
Uruguay	10924 (10143-11806)	258.63 (240.42-280.15)	11026 (10024-12123)	237 (215.2-260.2)	-1.283 (-1.652--0.912)
Uzbekistan	404418 (389947-419675)	1815.96 (1752.4-1878.24)	488947 (409101-579427)	1663.9 (1400.3-1960.9)	-1.006 (-1.186--0.825)
Vanuatu	1537 (896-2283)	871.36 (515.74-1286.43)	1839 (1081-2707)	831.8 (497.3-1213.3)	-0.539 (-0.635--0.444)
Venezuela (Bolivarian Republic of)	103036 (98501-107549)	432.32 (412.87-451.25)	135948 (99129-179219)	444.3 (324.7-584)	-0.965 (-1.787--0.137)
Viet Nam	506352 (415099-618703)	620.75 (514.47-749.72)	712199 (537645-923972)	683.7 (522.3-875.1)	1.153 (0.782-1.525)
Yemen	83417 (58239-117655)	605.19 (415.72-884.39)	93431 (65774-127871)	519.2 (369.4-726.8)	-1.712 (-1.882--1.542)
Zambia	127948 (106934-149933)	1912.19 (1581.76-2251.31)	166807 (123296-221587)	1691.3 (1304.9-2159.1)	-1.307 (-1.668--0.943)
Zimbabwe	72778 (48887-99767)	998.55 (694.57-1337.1)	71581 (43375-105068)	773.2 (480.3-1118.4)	-2.772 (-2.957--2.586)
