# Supplementary material for: Changing epidemiology of cirrhosis from 2010 to 2019: results from the Global Burden Disease study 2019
Source: Ann Med. 2023 Aug 30;55(2):2252326. doi: 10.1080/07853890.2023.2252326 (PMC10469427; doi:10.1080/07853890.2023.2252326)
Supplement: Supplemental Material [file IANN_A_2252326_SM9767.zip › Appendix 4_6.xlsx]

## Sheet: Appendix 4
Location	Alcohol	HBV	HCV	NAFLD	Other cause
Global	0.588 (0.187-0.99)	-1.836 (-2.239--1.432)	0.619 (0.589-0.649)	1.08 (0.913-1.249)	0.608 (0.581-0.635)
Andean Latin America	0.569 (0.455-0.683)	-3.038 (-3.109--2.967)	0.422 (0.398-0.447)	0.659 (0.621-0.697)	0.091 (0.042-0.139)
Australasia	-0.861 (-1.302--0.417)	-0.353 (-0.565--0.142)	-0.663 (-1.114--0.209)	-0.44 (-0.803--0.075)	-0.08 (-0.114--0.046)
Caribbean	1.072 (0.949-1.196)	0.171 (0.072-0.271)	1.05 (0.946-1.153)	1.054 (0.965-1.144)	0.609 (0.51-0.707)
Central Asia	2.489 (2.266-2.711)	-2.729 (-3.284--2.17)	2.148 (1.891-2.406)	2.207 (2.074-2.341)	0.078 (-0.029-0.186)
Central Europe	-0.905 (-1.082--0.727)	-2.304 (-2.485--2.123)	-1.224 (-1.299--1.15)	-1.107 (-1.202--1.011)	-0.572 (-0.673--0.471)
Central Latin America	0.083 (0.055-0.112)	-1.47 (-1.682--1.258)	-0.446 (-0.616--0.276)	-0.094 (-0.326-0.138)	1.227 (0.982-1.473)
Central Sub-Saharan Africa	3.212 (2.331-4.101)	-1.523 (-2.676--0.357)	2.913 (2.121-3.711)	2.959 (2.165-3.76)	1.672 (1.43-1.915)
East Asia	1.468 (1.344-1.593)	-3.118 (-3.794--2.438)	1.465 (1.267-1.664)	1.548 (1.322-1.775)	1.225 (1.016-1.434)
Eastern Europe	1.006 (0.895-1.117)	-5.021 (-5.597--4.441)	0.638 (0.4-0.876)	0.76 (0.595-0.925)	-0.306 (-0.527--0.085)
Eastern Sub-Saharan Africa	1.897 (1.573-2.222)	-2.146 (-2.603--1.686)	1.553 (1.293-1.815)	1.771 (1.643-1.9)	1.243 (1.113-1.373)
High-income Asia Pacific	-1.954 (-2.079--1.828)	-1.241 (-1.722--0.757)	-1.567 (-1.661--1.474)	-1.165 (-1.39--0.94)	0.084 (-0.345-0.515)
High-income North America	-1.108 (-1.383--0.833)	-2.974 (-4.654--1.263)	0.467 (0.381-0.554)	2.401 (2.061-2.743)	2.093 (0.838-3.363)
North Africa and Middle East	1.27 (1.215-1.326)	-0.94 (-1.129--0.751)	1.117 (1.073-1.162)	1.78 (1.686-1.873)	1.086 (0.989-1.183)
Oceania	-0.247 (-0.295--0.199)	-0.857 (-0.942--0.771)	-0.291 (-0.313--0.268)	-0.162 (-0.197--0.128)	-0.08 (-0.147--0.013)
South Asia	2.946 (0.681-5.261)	-0.581 (-2.423-1.295)	0.918 (0.462-1.376)	3.973 (3.236-4.715)	0.302 (0.209-0.394)
Southeast Asia	1.139 (0.945-1.333)	-1.049 (-1.337--0.76)	0.935 (0.871-0.998)	1.134 (1.033-1.235)	0.608 (0.449-0.768)
Southern Latin America	0.877 (0.737-1.017)	-4.488 (-5.236--3.734)	1.001 (0.759-1.244)	0.739 (0.684-0.794)	0.894 (0.819-0.97)
Southern Sub-Saharan Africa	1.565 (1.267-1.865)	-0.35 (-0.558--0.142)	0.826 (0.731-0.922)	1.232 (0.97-1.495)	-0.262 (-0.397--0.127)
Tropical Latin America	-0.319 (-0.431--0.207)	-1.804 (-2.01--1.598)	-0.448 (-0.522--0.374)	0.735 (0.673-0.796)	-0.018 (-0.052-0.017)
Western Europe	-1.262 (-1.322--1.201)	-2.738 (-2.95--2.526)	-1.53 (-1.623--1.437)	-1.062 (-1.154--0.97)	-0.528 (-0.555--0.501)
Western Sub-Saharan Africa	1.703 (1.406-2.002)	-0.135 (-0.265--0.005)	1.916 (1.513-2.32)	1.903 (1.651-2.156)	1.185 (1.082-1.288)

## Sheet: Appendix 5
Location	Alcohol	HBV	HCV	NAFLD	Other cause
Global	-1.005 (-1.147--0.864)	-2.979 (-3.45--2.507)	-0.957 (-1.11--0.805)	-0.154 (-0.191--0.117)	-1.03 (-1.123--0.937)
Andean Latin America	-0.937 (-1.133--0.74)	-3.967 (-4.116--3.818)	-1.276 (-1.437--1.114)	-0.755 (-0.899--0.611)	-1.169 (-1.266--1.072)
Australasia	-0.703 (-1.274--0.128)	-0.228 (-0.803-0.349)	-0.476 (-0.891--0.058)	-0.081 (-0.645-0.486)	-0.075 (-0.392-0.244)
Caribbean	1.543 (0.923-2.167)	0.267 (0.063-0.471)	1.526 (1.048-2.005)	1.467 (0.971-1.966)	1.1 (0.726-1.475)
Central Asia	-0.186 (-0.497-0.127)	-4.187 (-4.323--4.051)	-0.298 (-0.493--0.104)	0.271 (0.152-0.391)	-0.501 (-0.677--0.325)
Central Europe	-1.391 (-1.745--1.035)	-2.631 (-3.003--2.258)	-1.714 (-2.047--1.38)	-1.309 (-1.649--0.967)	-1.752 (-2.092--1.41)
Central Latin America	0.049 (-0.486-0.586)	-0.386 (-0.895-0.125)	0.378 (-0.308-1.069)	-0.165 (-0.608-0.28)	0.387 (0.131-0.643)
Central Sub-Saharan Africa	-0.351 (-0.906-0.208)	-4.433 (-5.592--3.26)	-0.227 (-0.904-0.454)	0.158 (-0.533-0.855)	-0.477 (-1.144-0.195)
East Asia	-1.697 (-1.856--1.538)	-6.999 (-7.922--6.066)	-1.499 (-1.731--1.267)	-0.575 (-0.815--0.334)	-1.664 (-1.933--1.395)
Eastern Europe	-1.515 (-3.579-0.594)	-6.269 (-7.164--5.365)	-1.104 (-3.507-1.359)	-0.689 (-2.741-1.406)	-1.374 (-3.398-0.692)
Eastern Sub-Saharan Africa	-0.686 (-0.818--0.554)	-4.02 (-4.38--3.658)	-0.613 (-0.893--0.331)	-0.271 (-0.394--0.147)	-0.607 (-0.805--0.408)
High-income Asia Pacific	-1.718 (-1.901--1.535)	-0.981 (-1.176--0.786)	-3.312 (-3.533--3.089)	-1.176 (-1.334--1.018)	-2.118 (-3.006--1.222)
High-income North America	-0.647 (-1.083--0.209)	-2.024 (-3.376--0.652)	0.349 (0.093-0.607)	1.825 (1.462-2.189)	0.779 (0.394-1.165)
North Africa and Middle East	-0.642 (-0.768--0.516)	-2.561 (-2.793--2.329)	-0.634 (-0.786--0.482)	-0.229 (-0.389--0.07)	-0.939 (-1.08--0.798)
Oceania	-0.403 (-0.542--0.263)	-0.882 (-0.997--0.767)	-0.605 (-0.728--0.483)	-0.197 (-0.297--0.097)	-0.607 (-0.729--0.485)
South Asia	-1.025 (-2.109-0.072)	-2.455 (-3.73--1.164)	-2.214 (-2.926--1.498)	0.328 (-0.672-1.338)	-1.808 (-2.227--1.388)
Southeast Asia	-0.466 (-0.55--0.382)	-2.389 (-2.732--2.045)	-0.968 (-1.054--0.882)	-0.342 (-0.452--0.231)	-0.957 (-1.079--0.835)
Southern Latin America	0.403 (0.101-0.705)	-4.351 (-4.816--3.884)	0.28 (0.06-0.502)	0.551 (0.224-0.878)	0.355 (0.173-0.539)
Southern Sub-Saharan Africa	-2.615 (-2.979--2.25)	-4.229 (-4.593--3.863)	-2.939 (-3.772--2.099)	-2.601 (-2.921--2.28)	-2.749 (-3.045--2.452)
Tropical Latin America	-1.66 (-1.855--1.465)	-2.996 (-3.41--2.581)	-2.135 (-2.395--1.875)	0.031 (-0.393-0.457)	-1.801 (-1.986--1.616)
Western Europe	-1.382 (-1.592--1.171)	-2.941 (-3.131--2.75)	-1.873 (-2.212--1.532)	-1.182 (-1.405--0.959)	-1.236 (-1.44--1.031)
Western Sub-Saharan Africa	-1.475 (-1.644--1.305)	-3.061 (-3.421--2.701)	-1.395 (-1.79--0.998)	-0.965 (-1.121--0.809)	-1.081 (-1.229--0.933)

## Sheet: Appendix 6
Location	Alcohol	HBV	HCV	NAFLD	Other cause
Global	-1.052 (-1.179--0.925)	-2.99 (-3.493--2.486)	-0.957 (-1.11--0.805)	-0.133 (-0.222--0.044)	-1.24 (-1.359--1.121)
Andean Latin America	-1.05 (-1.203--0.897)	-4.111 (-4.181--4.041)	-1.276 (-1.437--1.114)	-0.988 (-1.172--0.803)	-1.666 (-1.875--1.456)
Australasia	-0.847 (-1.229--0.463)	-0.548 (-0.833--0.261)	-0.476 (-0.891--0.058)	-0.234 (-0.579-0.112)	-0.196 (-0.525-0.134)
Caribbean	1.72 (1.216-2.228)	0.418 (0.194-0.642)	1.526 (1.048-2.005)	1.584 (1.222-1.947)	1.153 (0.858-1.45)
Central Asia	-0.243 (-0.283--0.202)	-4.276 (-4.604--3.948)	-0.298 (-0.493--0.104)	0.121 (-0.048-0.29)	-0.982 (-1.174--0.789)
Central Europe	-1.518 (-1.87--1.164)	-2.669 (-3.271--2.064)	-1.714 (-2.047--1.38)	-1.439 (-1.778--1.098)	-1.893 (-2.23--1.555)
Central Latin America	0.222 (-0.441-0.89)	-0.238 (-0.713-0.239)	0.378 (-0.308-1.069)	0.02 (-0.746-0.792)	0.571 (0.311-0.831)
Central Sub-Saharan Africa	-0.364 (-0.916-0.191)	-4.158 (-5.211--3.094)	-0.227 (-0.904-0.454)	0.124 (-0.563-0.815)	-0.861 (-1.425--0.294)
East Asia	-1.772 (-1.981--1.561)	-6.684 (-7.482--5.879)	-1.499 (-1.731--1.267)	-0.639 (-0.879--0.398)	-1.96 (-2.184--1.736)
Eastern Europe	-1.49 (-3.593-0.659)	-6.27 (-7.232--5.297)	-1.104 (-3.507-1.359)	-0.802 (-2.919-1.36)	-1.603 (-3.76-0.603)
Eastern Sub-Saharan Africa	-0.706 (-0.823--0.589)	-4.054 (-4.433--3.672)	-0.613 (-0.893--0.331)	-0.345 (-0.455--0.236)	-0.951 (-1.128--0.774)
High-income Asia Pacific	-1.977 (-2.378--1.574)	-1.388 (-1.534--1.242)	-3.312 (-3.533--3.089)	-1.64 (-1.899--1.38)	-2.514 (-3.802--1.21)
High-income North America	-0.947 (-1.393--0.499)	-2.073 (-3.352--0.776)	0.349 (0.093-0.607)	2.092 (1.8-2.384)	0.94 (0.641-1.24)
North Africa and Middle East	-0.669 (-0.804--0.535)	-2.597 (-2.837--2.356)	-0.634 (-0.786--0.482)	-0.116 (-0.256-0.025)	-1.423 (-1.608--1.238)
Oceania	-0.523 (-0.627--0.418)	-1.015 (-1.196--0.833)	-0.605 (-0.728--0.483)	-0.358 (-0.507--0.208)	-0.658 (-0.778--0.538)
South Asia	-1.052 (-2.831-0.759)	-2.775 (-4.147--1.383)	-2.214 (-2.926--1.498)	0.497 (0.199-0.795)	-2.314 (-2.902--1.723)
Southeast Asia	-0.537 (-0.587--0.487)	-2.557 (-2.905--2.207)	-0.968 (-1.054--0.882)	-0.518 (-0.605--0.43)	-1.251 (-1.321--1.181)
Southern Latin America	0.433 (0.203-0.664)	-4.292 (-4.888--3.693)	0.28 (0.06-0.502)	0.472 (0.183-0.762)	0.129 (-0.043-0.301)
Southern Sub-Saharan Africa	-2.838 (-3.25--2.424)	-4.356 (-4.481--4.231)	-2.939 (-3.772--2.099)	-2.932 (-3.265--2.598)	-2.986 (-3.615--2.352)
Tropical Latin America	-1.928 (-2.177--1.679)	-3.183 (-3.576--2.787)	-2.135 (-2.395--1.875)	-0.201 (-0.829-0.43)	-2.385 (-2.598--2.171)
Western Europe	-1.559 (-1.801--1.317)	-3.139 (-3.358--2.92)	-1.873 (-2.212--1.532)	-1.365 (-1.608--1.122)	-1.349 (-1.527--1.17)
Western Sub-Saharan Africa	-1.478 (-1.67--1.285)	-2.805 (-3.245--2.362)	-1.395 (-1.79--0.998)	-0.901 (-1.07--0.731)	-1.02 (-1.224--0.815)
